# Supplementary material for: Dynamic Meta-data Network Sparse PCA for Cancer Subtype Biomarker Screening
Source: Front Genet. 2022 May 9;13:869906. doi: 10.3389/fgene.2022.869906 (PMC9197542; doi:10.3389/fgene.2022.869906)
Supplement: Supplementary file 1 [file Table2.XLSX]

## Sheet: Sheet1
Table S2. P-value of BCI data set
P-value				Luminal A				Basal				Luminal B				Her2
DM-ESPCA	ESPCA	SPCA		DM-ESPCA	ESPCA	SPCA		DM-ESPCA	ESPCA	SPCA		DM-ESPCA	ESPCA	SPCA		DM-ESPCA	ESPCA	SPCA
0.00510436	0.287166	0.644575		0.00510436	0.287166	0.644575		0.00835859	0.00132019	0.000396886		0.0890503	0.109082	0.354313		0.00895374	0.00534859	0.00410451
0.00635399	0.782399	0.287166		0.00635399	0.782399	0.287166		0.001248	0.041388	0.000855562		0.00359989	0.0576616	0.281682		0.00821467	0.00525262	0.0787331
0.00622742	0.0305906	0.782399		0.00622742	0.0305906	0.782399		0.00371836	0.0458378	0.000872283		0.0132794	0.668957	0.190628		0.0112145	0.00824093	0.0125735
0.0024099	0.69091	0.811026		0.0024099	0.69091	0.811026		0.00233637	0.0517312	0.00125818		0.0169427	0.190628	0.296898		0.0827818	0.608171	0.0162117
0.00238625	0.0820381	0.0525531		0.00238625	0.0820381	0.0525531		0.00233371	0.0372474	0.00193903		0.00314526	0.0430207	0.0660858		0.0147927	0.0257756	0.0263675
0.00678538	0.855505	0.8558		0.00678538	0.855505	0.8558		0.00263383	0.00218854	0.00085544		0.0530993	0.256677	0.355053		0.00862706	0.00205927	0.0366311
0.0121399	0.565132	0.374289		0.0121399	0.565132	0.374289		0.00363076	0.00615884	0.000308792		0.0144176	0.158538	0.148496		0.0218918	0.000396886	0.0145716
0.00475943	0.470484	0.0305906		0.00475943	0.470484	0.0305906		0.00114654	0.0011633	0.000249906		0.0881681	0.0718498	0.0805389		0.0164	0.0112672	0.00387323
0.00254171	0.0755338	0.00932102		0.00254171	0.0755338	0.00932102		0.0192987	0.0235014	0.000292571		0.00298163	0.30613	0.105758		0.272667	0.00335847	0.00676522
0.00515828	0.993354	0.269807		0.00515828	0.993354	0.269807		0.00217056	0.0026101	0.000254379		0.064233	0.828607	0.193324		0.0574985	0.506773	0.00595223
0.00523541	0.893154	0.69091		0.00523541	0.893154	0.69091		0.00898615	0.00165877	0.000430785		0.0197388	0.0125731	0.266451		0.0200155	0.0345615	0.00916197
0.00565234	0.0109005	0.0820381		0.00565234	0.0109005	0.0820381		0.0107791	0.0119261	0.000926248		0.00337999	0.445326	0.148433		0.0113959	0.00112747	0.00479237
0.0113919	0.0743424	0.0322661		0.0113919	0.0743424	0.0322661		0.0094441	0.00352176	0.000802824		0.10789	0.50267	0.109082		0.0133581	0.00363992	0.00377207
0.00684094	0.377319	0.855505		0.00684094	0.377319	0.855505		0.00270673	0.026274	0.000712848		0.0424591	0.04389	0.151747		0.0267682	0.0278153	0.00178262
0.00289524	0.0228866	0.565132		0.00289524	0.0228866	0.565132		0.0114467	0.00303121	0.00125993		0.00306083	0.179296	0.154799		0.00740557	0.140426	0.0532226
0.00348191	0.0522739	0.470484		0.00348191	0.0522739	0.470484		0.00323811	0.00882909	0.0019656		0.0386071	0.0493351	0.13571		0.00888926	0.509394	0.00678858
0.00689222	0.0146215	0.0755338		0.00689222	0.0146215	0.0755338		0.33281	0.00189594	0.00168252		0.00775466	0.116972	0.219049		0.0814516	0.170589	0.00345886
0.00671164	0.457839	0.993354		0.00671164	0.457839	0.993354		0.110554	0.00473093	0.0015022		0.0257309	0.132715	0.177429		0.0461713	0.0024323	0.00469185
0.000768975	0.0122339	0.725312		0.000768975	0.0122339	0.725312		0.00959365	0.00483525	0.000492121		0.749534	0.0188717	0.132925		0.023599	0.0696768	0.0290483
0.00272434	0.0145982	0.893154		0.00272434	0.0145982	0.893154		0.137227	0.00392743	0.000289991		0.22202	0.319763	0.158103		0.0229709	0.0443306	0.0118059
0.00186684	0.0132593	0.0109005		0.00186684	0.0132593	0.0109005		0.00816793	0.00210481	0.000683124		0.833758	0.350092	0.0576616		0.0141604	0.17401	0.608171
0.00524034	0.0970686	0.0743424		0.00524034	0.0970686	0.0743424		0.00327668	0.00176642	0.00225911		0.0164867	0.234938	0.102823		0.00505902	0.148906	0.0257756
0.00400183	0.956634	0.0144052		0.00400183	0.956634	0.0144052		0.0078878	0.0015042	0.00115992		0.237842	0.126515	0.190614		0.0577216	0.749398	0.00824093
0.00531539	0.01624	0.377319		0.00531539	0.01624	0.377319		0.0167886	0.00240323	0.0016098		0.0969932	0.465135	0.318073		0.0639403	0.752664	0.0155727
0.00509439	0.614654	0.0228866		0.00509439	0.614654	0.0228866		0.0035656	0.00227819	0.00142903		0.0451057	0.189834	0.299023		0.0257519	0.804551	0.0345615
0.00102429	0.235826	0.0522739		0.00102429	0.235826	0.0522739		0.0163125	0.0121534	0.00337517		0.483578	0.280369	0.160137		0.0221447	0.793389	0.142541
0.00109467	0.119657	0.0146215		0.00109467	0.119657	0.0146215		0.0375262	0.561428	0.000893217		0.255546	0.949227	0.170037		0.0686646	0.0298334	0.0168731
0.00244926	0.971808	0.890853		0.00244926	0.971808	0.890853		0.00356477	0.00344306	0.000546424		0.230215	0.043542	0.139875		0.0781358	0.00965204	0.00534859
0.00160657	0.0534053	0.345966		0.00160657	0.0534053	0.345966		0.00527016	0.743365	0.00107444		0.0564553	0.212229	0.542353		0.0357884	0.652953	0.00205927
0.00623366	0.464719	0.457839		0.00623366	0.464719	0.457839		0.00564194	0.00460571	0.00152404		0.353316	0.124959	0.187563		0.0913958	0.170717	0.00525262
0.00299065	0.0158485	0.0122339		0.00299065	0.0158485	0.0122339		0.00171973	0.00398873	0.00158622		0.0528626	0.37445	0.119325		0.053391	0.693635	0.00393089
0.00110872	0.0927001	0.0145982		0.00110872	0.0927001	0.0145982		0.0535351	0.00295794	0.000887544		0.0728813	0.114787	0.168868		0.186311	0.429607	0.00335847
0.00177587	0.00378824	0.0132593		0.00177587	0.00378824	0.0132593		0.0762865	0.015226	0.00142737		0.0233167	0.0510894	0.171928		0.126986	0.262462	0.566646
0.0130408	0.00132019	0.0970686		0.0130408		0.0970686		0.00274084	0.0892603	0.000712318		0.0928365	0.0911395	0.123625		0.0098219	0.0603641	0.0162935
0.00132571	0.041388	0.956634		0.00132571		0.956634		0.00608506	0.547516	0.00219675		0.120035	0.171263	0.198785		0.0334226	0.0112612	0.506773
0.00264945	0.0458378	0.01624		0.00264945		0.01624		0.0067215	0.317678	0.00124576		0.00674778	0.153786	0.0150566		0.0400191	0.040913	0.191074
0.00297794	0.0517312	0.614654		0.00297794		0.614654		0.937122	0.164696	0.0012278		0.171745	0.089851	0.371249		0.0743325	0.0543121	0.285359
0.00298133	0.0372474	0.932346		0.00298133		0.932346		0.1885	0.805983	0.00341733		0.184381	0.405898	0.196713		0.0463795	0.122387	0.0150844
0.0040966	0.00218854	0.620291		0.0040966		0.620291		0.00320523	0.94216	0.00152468		0.018521	0.345276	0.332354		0.0725471	0.0138885	0.00362962
0.000756339	0.00615884	0.235826		0.000756339		0.235826		0.00929538	0.000855562	0.00163166		0.382331	0.0433585	0.339387		0.0487436	0.139855	0.944578
0.00261952	0.0011633	0.709444		0.00261952		0.709444		0.0921685	0.000308792	0.00077704		0.0413321	0.226031	0.149212		0.0153588	0.233757	0.0750421
0.00155951	0.0235014	0.714898		0.00155951		0.714898		0.00573499	0.000249906	0.00108353		0.82235	0.257234	0.17457		0.0644239	0.0700807	0.00111176
0.0106328	0.0026101	0.0286087		0.0106328		0.0286087		0.00601496	0.000292571	0.000750864		0.268261	0.00273179	0.0430207		0.0756459	0.0655197	0.743365
0.000725329	0.00165877	0.993985		0.000725329		0.993985		0.00844221	0.00337517	0.000264483		0.0293423	0.488435	0.0420776		0.0198616	0.0691378	0.00112747
0.000898306	0.0119261	0.709505		0.000898306		0.709505		0.00435103	0.000289991	0.000823921		0.0820581	0.124622	0.18946		0.0588131	0.00174217	0.00904652
0.00271231	0.00352176	0.119657		0.00271231		0.119657		0.123959	0.000492121	0.00277056		0.0532132	0.776222	0.145282		0.0471579	0.00464459	0.701485
0.00166773	0.026274	0.71131		0.00166773		0.71131		0.0115808	0.00345886	0.00159528		0.970805	0.0511835	0.0966065		0.0180977	0.00678858	0.561428
0.006668	0.00303121	0.971808		0.006668		0.971808		0.201469	0.000893217	0.00407167		0.154597	0.0968461	0.173336		0.0381236	0.00193903	0.00189048
0.000771034	0.00882909	0.606208		0.000771034		0.606208		0.343826	0.00341733	0.00258557		0.0273579	0.090885	0.668957		0.126146	0.00571115	0.244658
0.00198683	0.00189594	0.0534053		0.00198683		0.0534053		0.00150536	0.00163166	0.00159237		0.984211	0.639942	0.0984821		0.20513	0.00246648	0.00347382
0.000995114	0.00473093	0.818946		0.000995114		0.818946		0.0246837	0.00357182	0.00067329		0.182725	0.0028915	0.382194		0.0493933	0.692661	0.762274
0.000407819	0.00483525	0.013643		0.000407819		0.013643		0.00549637	0.00203469	0.00233234		0.0113866	0.777751	0.360971		0.0443112	0.113518	0.0024222
0.00835859	0.00392743	0.464719				0.464719		0.0018492	0.00192534	0.00357182		0.40692	0.688152	0.353137		0.0614425	0.0204428	0.00683633
0.001248	0.00210481	0.920275				0.920275		0.156885	0.00210188	0.00363209		0.627567	0.149152	0.104561		0.122294	0.00420042	0.003426
0.00371836	0.00176642	0.0158485				0.0158485		0.00161294	0.00736663	0.00119659		0.448506	0.164861	0.400174		0.156578	0.0120783	0.182522
0.00233637	0.0015042	0.0927001				0.0927001		0.0056445	0.0140455	0.00310206		0.24873	0.459331	0.066387		0.140894	0.467273	0.0415252
0.00233371	0.00240323	0.0640542				0.0640542		0.733245	0.0107559	0.000842775		0.291402	0.676008	0.123804		0.127711	0.283903	0.0500085
0.00263383	0.00227819	0.0661018				0.0661018		0.0481764	0.00440619	0.000967288		0.138078	0.166622	0.459528		0.0362897	0.206287	0.242088
0.00363076	0.0121534	0.439229				0.439229		0.419236	0.00467536	0.00200018		0.038331	0.0191	0.256677		0.0969487	0.253531	0.0112672
0.00114654	0.561428	0.171219				0.171219		0.00975303	0.00792471	0.00132359		0.075534	0.523714	0.525685		0.0394061	0.00969888	0.00376922
0.0192987	0.00344306	0.851187				0.851187		0.785012	0.000829016	0.00135678		0.0847106	0.578949	0.257575		0.0192768	0.0100627	0.0130962
0.00217056	0.743365	0.129009				0.129009		0.63044	0.00133442	0.00145758		0.010315	0.479346	0.432575		0.0170096	0.051353	0.00234661
0.00898615	0.00460571	0.394785				0.394785		0.00147206	0.0046472	0.0013882		0.408146	0.630957	0.146075		0.0473788	0.602227	0.0541664
0.0107791	0.00398873	0.0247144				0.0247144		0.196016	0.00838214	0.00554307		0.0984734	0.572349	0.0718498		0.0765215	0.00974827	0.00246957
0.0094441	0.00295794	0.437763				0.437763		0.0193831	0.00367685	0.00103101		0.838945	0.434774	0.0112519		0.0635782	0.0462829	0.32733
0.00270673	0.015226	0.499212				0.499212		0.0465549	0.0034064	0.000821906		0.706806	0.501366	0.126745		0.118146	0.0168137	0.00185527
0.0114467	0.0892603	0.315862				0.315862		0.120649	0.00911726	0.00103661		0.350186	0.476284	0.0466591		0.0365854	0.0457446	0.00131746
0.00323811	0.547516	0.0635901				0.0635901		0.0198741	0.0111866	0.00378824		0.0381303	0.399154	0.158538		0.0741354	0.0106174	0.00350466
0.33281	0.317678	0.146108				0.146108		0.00431974	0.0104723	0.000808959		0.22794	0.00713782	0.0188717		0.0220121	0.516728	0.00133125
0.110554	0.164696	0.461774				0.461774		0.128098	0.00144931	0.000528413		0.0684499	0.0632733	0.480795		0.106448	0.00482404	0.0881322
0.00959365	0.805983	0.212335				0.212335		0.0944261	0.00203109	0.0013723		0.259797	0.0139635	0.0125731		0.0763506	0.0925341	0.936795
0.137227	0.94216	0.165295				0.165295		0.0310026	0.00221844	0.00592706		0.616504	0.095166	0.0224945		0.0334826	0.0327091	0.0449859
0.00816793	0.000855562	0.0185037				0.0185037		0.0953618	0.000921486	0.00240826		0.33881	0.0187807	0.0557801		0.00978686	0.0870698	0.0136503
0.00327668	0.000308792	0.00391312				0.00391312		0.0275275	0.00669229	0.00290387		0.697279	0.0203628	0.0876977		0.0853945	0.00213338	0.140986
0.0078878	0.000249906	0.868174				0.868174		0.009086	0.00110969	0.00141338		0.186788	0.0251492	0.509427		0.0790357	0.26122	0.0196742
0.0167886	0.000292571	0.399154				0.399154		0.00500982	0.00285702	0.00580706		0.775326	0.0291138	0.270831		0.0517862	0.0263015	0.0379186
0.0035656	0.00337517	0.0764549				0.0764549		0.00914172	0.00404131	0.00292178		0.115465	0.101101	0.30613		0.059555	0.182023	0.0450771
0.0163125	0.000289991	0.0303781				0.0303781		0.0040069	0.00210358	0.00174217		0.495943	0.00939829	0.121937		0.0267988	0.576191	0.0021363
0.0375262	0.000492121	0.630957				0.630957		0.0567216	0.000991885	0.00767474		0.975841	0.0595192	0.828607		0.04742	0.0252059	0.0177865
0.00356477	0.00345886	0.168027				0.168027		0.00600975	0.00619437	0.00117707		0.157451	0.389067	0.482704		0.0536005	0.189842	0.0130186
0.00527016	0.000893217	0.0037209				0.0037209		0.0340642	0.0155644	0.0129805		0.105438	0.274949	0.0516604		0.0163524	0.00617188	0.0078351
0.00564194	0.00341733	0.0435011				0.0435011		0.0709065	0.00481571	0.000551583		0.478902	0.116042	0.0177368		0.0188455	0.152966	0.00593011
0.00171973	0.00163166	0.264825				0.264825		0.00739518	0.0312674	0.00189191		0.0798188	0.0974681	0.50267		0.0250744	0.387871	0.203655
0.0535351	0.00357182	0.00431056				0.00431056		0.00587368	0.00835924	0.00350764		0.727029	0.224729	0.04389		0.0268408	0.101453	0.877102
0.0762865	0.00203469	0.479346				0.479346		0.0132104	0.0377694	0.00879569		0.81506	0.152028	0.445326		0.0241325	0.36948	0.800967
0.00274084	0.00192534	0.501366				0.501366		0.00646037	0.0661512	0.00441886		0.128988	0.748727	0.156702		0.0471373	0.0167948	0.00363992
0.00608506	0.00210188	0.132198				0.132198		0.0651297	0.446027	0.0043623		0.294421	0.320209	0.278828		0.0579987	0.365788	0.0784752
0.0067215	0.00736663	0.160672				0.160672		0.0629616	0.160016	0.00907689		0.195081	0.924479	0.0403547		0.0147314	0.570527	0.00172754
0.937122	0.0140455	0.463292				0.463292		0.0602941	0.124173	0.00161743		0.271094	0.426464	0.0138262		0.0343547	0.809864	0.0857019
0.1885	0.0107559	0.0197993				0.0197993		0.0214767	0.478866	0.0070504			0.305309	0.354051		0.0370862	0.957608	0.225683
0.00320523	0.00440619	0.523714				0.523714		0.0232632		0.00191891			0.192455	0.0101553		0.0315833	0.666695
0.00929538	0.00467536	0.0176615				0.0176615		0.0352031					0.127418	0.116972		0.0349098	0.0270674
0.0921685	0.00792471	0.00717546				0.00717546		0.0448529					0.777227	0.0288341		0.0291192	0.528086
0.00573499	0.000829016	0.818462				0.818462		0.0430252					0.415131	0.285679		0.0236768	0.0672908
0.00601496	0.00133442	0.829724				0.829724		0.683717					0.181657	0.00525895		0.0339845	0.00694274
0.00844221	0.0046472	0.0958518				0.0958518		0.137404					0.068002	0.0437775		0.02504
0.00435103	0.00838214	0.476284				0.476284		0.0365376						0.530098		0.0282927
0.123959	0.00367685	0.478876				0.478876		0.325524						0.0493351		0.0237117
0.0115808	0.0034064	0.000396886												0.179296		0.02368
0.201469	0.00911726	0.000855562
0.343826	0.0111866	0.000872283
0.00150536	0.0104723	0.00125818
0.0246837	0.00144931	0.00193903
0.00549637	0.00203109	0.00085544
0.0018492	0.00221844	0.000308792
0.156885	0.000921486	0.000249906
0.00161294	0.00669229	0.000292571
0.0056445	0.00110969	0.000254379
0.733245	0.00285702	0.000430785
0.0481764	0.00404131	0.000926248
0.419236	0.00210358	0.000802824
0.00975303	0.000991885	0.000712848
0.785012	0.00619437	0.00125993
0.63044	0.0155644	0.0019656
0.00147206	0.00481571	0.00168252
0.196016	0.0312674	0.0015022
0.0193831	0.00835924	0.000492121
0.0465549	0.0377694	0.000289991
0.120649	0.0661512	0.000683124
0.0198741	0.446027	0.00225911
0.00431974	0.160016	0.00115992
0.128098	0.124173	0.0016098
0.0944261	0.478866	0.00142903
0.0310026	0.109082	0.00337517
0.0953618	0.0576616	0.000893217
0.0275275	0.668957	0.000546424
0.009086	0.190628	0.00107444
0.00500982	0.0430207	0.00152404
0.00914172	0.256677	0.00158622
0.0040069	0.158538	0.000887544
0.0567216	0.0718498	0.00142737
0.00600975	0.30613	0.000712318
0.0340642	0.828607	0.00219675
0.0709065	0.0125731	0.00124576
0.00739518	0.445326	0.0012278
0.00587368	0.50267	0.00341733
0.0132104	0.04389	0.00152468
0.00646037	0.179296	0.00163166
0.0651297	0.0493351	0.00077704
0.0629616	0.116972	0.00108353
0.0602941	0.132715	0.000750864
0.0214767	0.0188717	0.000264483
0.0232632	0.319763	0.000823921
0.0352031	0.350092	0.00277056
0.0448529	0.234938	0.00159528
0.0430252	0.126515	0.00407167
0.683717	0.465135	0.00258557
0.137404	0.189834	0.00159237
0.0365376	0.280369	0.00067329
0.325524	0.949227	0.00233234
0.0890503	0.043542	0.00357182
0.00359989	0.212229	0.00363209
0.0132794	0.124959	0.00119659
0.0169427	0.37445	0.00310206
0.00314526	0.114787	0.000842775
0.0530993	0.0510894	0.000967288
0.0144176	0.0911395	0.00200018
0.0881681	0.171263	0.00132359
0.00298163	0.153786	0.00135678
0.064233	0.089851	0.00145758
0.0197388	0.405898	0.0013882
0.00337999	0.345276	0.00554307
0.10789	0.0433585	0.00103101
0.0424591	0.226031	0.000821906
0.00306083	0.257234	0.00103661
0.0386071	0.00273179	0.00378824
0.00775466	0.488435	0.000808959
0.0257309	0.124622	0.000528413
0.749534	0.776222	0.0013723
0.22202	0.0511835	0.00592706
0.833758	0.0968461	0.00240826
0.0164867	0.090885	0.00290387
0.237842	0.639942	0.00141338
0.0969932	0.0028915	0.00580706
0.0451057	0.777751	0.00292178
0.483578	0.688152	0.00174217
0.255546	0.149152	0.00767474
0.230215	0.164861	0.00117707
0.0564553	0.459331	0.0129805
0.353316	0.676008	0.000551583
0.0528626	0.166622	0.00189191
0.0728813	0.0191	0.00350764
0.0233167	0.523714	0.00879569
0.0928365	0.578949	0.00441886
0.120035	0.479346	0.0043623
0.00674778	0.630957	0.00907689
0.171745	0.572349	0.00161743
0.184381	0.434774	0.0070504
0.018521	0.501366	0.00191891
0.382331	0.476284	0.354313
0.0413321	0.399154	0.281682
0.82235	0.00713782	0.190628
0.268261	0.0632733	0.296898
0.0293423	0.0139635	0.0660858
0.0820581	0.095166	0.355053
0.0532132	0.0187807	0.148496
0.970805	0.0203628	0.0805389
0.154597	0.0251492	0.105758
0.0273579	0.0291138	0.193324
0.984211	0.101101	0.266451
0.182725	0.00939829	0.148433
0.0113866	0.0595192	0.109082
0.40692	0.389067	0.151747
0.627567	0.274949	0.154799
0.448506	0.116042	0.13571
0.24873	0.0974681	0.219049
0.291402	0.224729	0.177429
0.138078	0.152028	0.132925
0.038331	0.748727	0.158103
0.075534	0.320209	0.0576616
0.0847106	0.924479	0.102823
0.010315	0.426464	0.190614
0.408146	0.305309	0.318073
0.0984734	0.192455	0.299023
0.838945	0.127418	0.160137
0.706806	0.777227	0.170037
0.350186	0.415131	0.139875
0.0381303	0.181657	0.542353
0.22794	0.068002	0.187563
0.0684499	0.00534859	0.119325
0.259797	0.00525262	0.168868
0.616504	0.00824093	0.171928
0.33881	0.608171	0.123625
0.697279	0.0257756	0.198785
0.186788	0.00205927	0.0150566
0.775326	0.000396886	0.371249
0.115465	0.0112672	0.196713
0.495943	0.00335847	0.332354
0.975841	0.506773	0.339387
0.157451	0.0345615	0.149212
0.105438	0.00112747	0.17457
0.478902	0.00363992	0.0430207
0.0798188	0.0278153	0.0420776
0.727029	0.140426	0.18946
0.81506	0.509394	0.145282
0.128988	0.170589	0.0966065
0.294421	0.0024323	0.173336
0.195081	0.0696768	0.668957
0.271094	0.0443306	0.0984821
0.00895374	0.17401	0.382194
0.00821467	0.148906	0.360971
0.0112145	0.749398	0.353137
0.0827818	0.752664	0.104561
0.0147927	0.804551	0.400174
0.00862706	0.793389	0.066387
0.0218918	0.0298334	0.123804
0.0164	0.00965204	0.459528
0.272667	0.652953	0.256677
0.0574985	0.170717	0.525685
0.0200155	0.693635	0.257575
0.0113959	0.429607	0.432575
0.0133581	0.262462	0.146075
0.0267682	0.0603641	0.0718498
0.00740557	0.0112612	0.0112519
0.00888926	0.040913	0.126745
0.0814516	0.0543121	0.0466591
0.0461713	0.122387	0.158538
0.023599	0.0138885	0.0188717
0.0229709	0.139855	0.480795
0.0141604	0.233757	0.0125731
0.00505902	0.0700807	0.0224945
0.0577216	0.0655197	0.0557801
0.0639403	0.0691378	0.0876977
0.0257519	0.00174217	0.509427
0.0221447	0.00464459	0.270831
0.0686646	0.00678858	0.30613
0.0781358	0.00193903	0.121937
0.0357884	0.00571115	0.828607
0.0913958	0.00246648	0.482704
0.053391	0.692661	0.0516604
0.186311	0.113518	0.0177368
0.126986	0.0204428	0.50267
0.0098219	0.00420042	0.04389
0.0334226	0.0120783	0.445326
0.0400191	0.467273	0.156702
0.0743325	0.283903	0.278828
0.0463795	0.206287	0.0403547
0.0725471	0.253531	0.0138262
0.0487436	0.00969888	0.354051
0.0153588	0.0100627	0.0101553
0.0644239	0.051353	0.116972
0.0756459	0.602227	0.0288341
0.0198616	0.00974827	0.285679
0.0588131	0.0462829	0.00525895
0.0471579	0.0168137	0.0437775
0.0180977	0.0457446	0.530098
0.0381236	0.0106174	0.0493351
0.126146	0.516728	0.179296
0.20513	0.00482404	0.00410451
0.0493933	0.0925341	0.0787331
0.0443112	0.0327091	0.0125735
0.0614425	0.0870698	0.0162117
0.122294	0.00213338	0.0263675
0.156578	0.26122	0.0366311
0.140894	0.0263015	0.0145716
0.127711	0.182023	0.00387323
0.0362897	0.576191	0.00676522
0.0969487	0.0252059	0.00595223
0.0394061	0.189842	0.00916197
0.0192768	0.00617188	0.00479237
0.0170096	0.152966	0.00377207
0.0473788	0.387871	0.00178262
0.0765215	0.101453	0.0532226
0.0635782	0.36948	0.00678858
0.118146	0.0167948	0.00345886
0.0365854	0.365788	0.00469185
0.0741354	0.570527	0.0290483
0.0220121	0.809864	0.0118059
0.106448	0.957608	0.608171
0.0763506	0.666695	0.0257756
0.0334826	0.0270674	0.00824093
0.00978686	0.528086	0.0155727
0.0853945	0.0672908	0.0345615
0.0790357	0.00694274	0.142541
0.0517862		0.0168731
0.059555		0.00534859
0.0267988		0.00205927
0.04742		0.00525262
0.0536005		0.00393089
0.0163524		0.00335847
0.0188455		0.566646
0.0250744		0.0162935
0.0268408		0.506773
0.0241325		0.191074
0.0471373		0.285359
0.0579987		0.0150844
0.0147314		0.00362962
0.0343547		0.944578
0.0370862		0.0750421
0.0315833		0.00111176
0.0349098		0.743365
0.0291192		0.00112747
0.0236768		0.00904652
0.0339845		0.701485
0.02504		0.561428
0.0282927		0.00189048
0.0237117		0.244658
0.02368		0.00347382
		0.762274
		0.0024222
		0.00683633
		0.003426
		0.182522
		0.0415252
		0.0500085
		0.242088
		0.0112672
		0.00376922
		0.0130962
		0.00234661
		0.0541664
		0.00246957
		0.32733
		0.00185527
		0.00131746
		0.00350466
		0.00133125
		0.0881322
		0.936795
		0.0449859
		0.0136503
		0.140986
		0.0196742
		0.0379186
		0.0450771
		0.0021363
		0.0177865
		0.0130186
		0.0078351
		0.00593011
		0.203655
		0.877102
		0.800967
		0.00363992
		0.0784752
		0.00172754
		0.0857019
		0.225683
