# Supplementary material for: Dynamic Meta-data Network Sparse PCA for Cancer Subtype Biomarker Screening
Source: Front Genet. 2022 May 9;13:869906. doi: 10.3389/fgene.2022.869906 (PMC9197542; doi:10.3389/fgene.2022.869906)
Supplement: Supplementary file 2 [file Table3.XLSX]

## Sheet: Sheet1
Table S3. DisGeNet analysis of BCI Basal subtype
GO	Category	Description	LogP	Z-score	GeneID	Hits
C0007112	DisGeNET	Adenocarcinoma of prostate	-7.5	9.9	367|392|1728|2099|2194|2625|3169|10551|51181	AR|ARHGAP1|NQO1|ESR1|FASN|GATA3|FOXA1|AGR2|DCXR
C0042341	DisGeNET	Varicocele	-7.2	13	367|2099|2194|3306|5914|6638	AR|ESR1|FASN|HSPA2|RARA|SNRPN
C2938924	DisGeNET	Oestrogen receptor positive breast cancer	-7.1	8.8	367|463|2099|2194|2625|3169|9368|10551|11031|11160	AR|ZFHX3|ESR1|FASN|GATA3|FOXA1|SLC9A3R1|AGR2|RAB31|ERLIN2
C1257931	DisGeNET	Mammary Neoplasms, Human	-6.9	8.6	367|1728|2099|2194|3169|3856|5914|8204|10551|79659	AR|NQO1|ESR1|FASN|FOXA1|KRT8|RARA|NRIP1|AGR2|DYNC2H1
C4704874	DisGeNET	Mammary Carcinoma, Human	-6.8	8.5	367|1728|2099|2194|3169|3856|5914|8204|10551|79659	AR|NQO1|ESR1|FASN|FOXA1|KRT8|RARA|NRIP1|AGR2|DYNC2H1
C4733095	DisGeNET	HER2-negative breast cancer	-6	9.9	367|2099|2194|2625|3169|5914	AR|ESR1|FASN|GATA3|FOXA1|RARA
C1168327	DisGeNET	High-Grade Prostatic Intraepithelial Neoplasia	-5.5	10	367|2099|2194|3169|10551	AR|ESR1|FASN|FOXA1|AGR2
C0403824	DisGeNET	Teratozoospermia	-5.4	12	367|3306|6228|6638	AR|HSPA2|RPS23|SNRPN
C4277682	DisGeNET	Chemical and Drug Induced Liver Injury	-5.3	7.3	987|1728|2194|2947|3856|6652|8991|11031	LRBA|NQO1|FASN|GSTM3|KRT8|SORD|SELENBP1|RAB31
C1301194	DisGeNET	Salivary duct carcinoma	-5.3	12	367|2099|3169|4926	AR|ESR1|FOXA1|NUMA1
C0858252	DisGeNET	Breast adenocarcinoma	-5.2	8.3	367|1728|2099|2625|3169|10551	AR|NQO1|ESR1|GATA3|FOXA1|AGR2
C0007124	DisGeNET	Noninfiltrating Intraductal Carcinoma	-5.2	7.1	367|1728|2099|2194|2625|3169|8204|9368	AR|NQO1|ESR1|FASN|GATA3|FOXA1|NRIP1|SLC9A3R1
C0282612	DisGeNET	Prostatic Intraepithelial Neoplasias	-5.1	8.1	367|2099|2194|3169|3856|10551	AR|ESR1|FASN|FOXA1|KRT8|AGR2
C1368019	DisGeNET	Paget Disease	-5	10	367|2099|3169|3856	AR|ESR1|FOXA1|KRT8
C3642347	DisGeNET	Basal-Like Breast Carcinoma	-4.9	7.8	392|2099|2203|2625|3169|10015	ARHGAP1|ESR1|FBP1|GATA3|FOXA1|PDCD6IP
C0544886	DisGeNET	Somatic mutation	-4.8	8.4	367|463|2099|4926|5914	AR|ZFHX3|ESR1|NUMA1|RARA
C3495917	DisGeNET	Advanced breast cancer	-4.8	8.4	367|1728|2099|2194|2625	AR|NQO1|ESR1|FASN|GATA3
C0030186	DisGeNET	Paget Disease Extramammary	-4.7	9.5	367|2099|2625|3169	AR|ESR1|GATA3|FOXA1
C1512127	DisGeNET	HER2 gene amplification	-4.6	7.9	367|2099|2194|5914|10809	AR|ESR1|FASN|RARA|STARD10
C0272401	DisGeNET	Virchow's node (disorder)	-4.5	12	367|2099|10551	AR|ESR1|AGR2
C0279565	DisGeNET	Invasive Lobular Breast Carcinoma	-4.5	9	367|2099|2625|3169	AR|ESR1|GATA3|FOXA1
C2145472	DisGeNET	Urothelial Carcinoma	-4.4	6.4	367|2099|2194|2625|3169|3306|4926	AR|ESR1|FASN|GATA3|FOXA1|HSPA2|NUMA1
C0279628	DisGeNET	Adenocarcinoma Of Esophagus	-4.3	6.2	367|1728|2099|2194|5914|8991|10551	AR|NQO1|ESR1|FASN|RARA|SELENBP1|AGR2
C0010701	DisGeNET	Phyllodes Tumor	-4.3	8.4	367|2099|2194|5914	AR|ESR1|FASN|RARA
C0034152	DisGeNET	Henoch-Schoenlein Purpura	-4.3	7.2	2099|2625|3306|6709|11160	ESR1|GATA3|HSPA2|SPTAN1|ERLIN2
C3642346	DisGeNET	Luminal B Breast Carcinoma	-4.2	8.2	367|2099|2625|9368	AR|ESR1|GATA3|SLC9A3R1
C0740457	DisGeNET	Malignant neoplasm of kidney	-4.2	5.7	367|2194|2625|5686|6652|8991|9368|90627	AR|FASN|GATA3|PSMA5|SORD|SELENBP1|SLC9A3R1|STARD13
C0263454	DisGeNET	Chloracne	-4.2	10	2947|8766|79026	GSTM3|RAB11A|AHNAK
C0007787	DisGeNET	Transient Ischemic Attack	-4.1	6.3	1728|2099|2625|3306|6558|8991	NQO1|ESR1|GATA3|HSPA2|SLC12A2|SELENBP1
C0496956	DisGeNET	Neoplasm of uncertain or unknown behavior of breast	-4.1	10	2099|2625|3169	ESR1|GATA3|FOXA1
C4733092	DisGeNET	estrogen receptor-negative breast cancer	-4	6.2	367|2099|2625|3169|10551|11031	AR|ESR1|GATA3|FOXA1|AGR2|RAB31
C0206687	DisGeNET	Carcinoma, Endometrioid	-4	6.7	367|2099|2625|26509|57535	AR|ESR1|GATA3|MYOF|ELAPOR1
C0205643	DisGeNET	Carcinoma, Cribriform	-4	7.7	2099|2625|3856|8991	ESR1|GATA3|KRT8|SELENBP1
C3839280	DisGeNET	High grade serous carcinoma	-4	7.6	2099|2625|10551|57535	ESR1|GATA3|AGR2|ELAPOR1
C0860207	DisGeNET	Drug-Induced Liver Disease	-3.9	5.7	1728|2099|2194|2947|3856|6652|8991	NQO1|ESR1|FASN|GSTM3|KRT8|SORD|SELENBP1
C0520463	DisGeNET	Chronic active hepatitis	-3.9	7.5	367|2099|3856|8991	AR|ESR1|KRT8|SELENBP1
C1135191	DisGeNET	Heart Failure, Systolic	-3.8	9.1	367|2099|8991	AR|ESR1|SELENBP1
C0013080	DisGeNET	Down Syndrome	-3.8	5.2	1917|2099|3856|4774|5686|5914|8204|375056	EEF1A2|ESR1|KRT8|NFIA|PSMA5|RARA|NRIP1|MIA3
C0029401	DisGeNET	Osteitis Deformans	-3.8	7.1	367|2099|3169|3856	AR|ESR1|FOXA1|KRT8
