# Supplementary material for: Dynamic Meta-data Network Sparse PCA for Cancer Subtype Biomarker Screening
Source: Front Genet. 2022 May 9;13:869906. doi: 10.3389/fgene.2022.869906 (PMC9197542; doi:10.3389/fgene.2022.869906)
Supplement: Supplementary file 3 [file Table9.XLSX]

## Sheet: Sheet1
Table S9. Cluster result of GC data set
DM-ESPCA					ESPCA					SPCA
number	sample number	subtype	cluster		number	sample number	subtype	cluster		number	sample number	subtype	cluster
1	2	Invasive	1		1	58	Invasive	1		1	62	Proliferative	1
2	23	Proliferative	1		2	5	Invasive	1		2	20	Metabolic	1
3	65	Invasive	1		3	19	Invasive	1		3	55	Proliferative	1
4	26	Invasive	1		4	24	Invasive	1		4	8	Proliferative	1
5	61	Invasive	1		5	7	Invasive	1		5	49	Proliferative	1
6	21	Invasive	1		6	36	Invasive	1		6	22	Metabolic	1
7	25	Invasive	1		7	45	Invasive	1		7	1	Proliferative	1
8	64	Invasive	1		8	4	Invasive	1		8	52	Proliferative	1
9	66	Invasive	1		9	40	Invasive	1		9	37	Proliferative	1
10	54	Invasive	1		10	2	Invasive	1		10	42	Proliferative	1
11	59	Invasive	1		11	31	Proliferative	1		11	27	Proliferative	1
12	12	Invasive	1		12	37	Proliferative	1		12	28	Proliferative	1
13	13	Invasive	1		13	22	Metabolic	1		13	35	Proliferative	1
14	36	Invasive	1		14	44	Proliferative	1		14	30	Proliferative	1
15	7	Invasive	1		15	64	Invasive	1		15	3	Metabolic	1
16	19	Invasive	1		16	66	Invasive	1		16	48	Proliferative	1
17	5	Invasive	1		17	50	Invasive	1		17	15	Proliferative	1
18	24	Invasive	1		18	65	Invasive	1		18	17	Proliferative	1
19	58	Invasive	1		19	21	Invasive	1		19	29	Proliferative	1
20	40	Invasive	1		20	23	Proliferative	1		20	26	Invasive	1
21	4	Invasive	1		21	61	Invasive	1		21	65	Invasive	1
22	45	Invasive	1		22	25	Invasive	1		22	44	Proliferative	1
23	70	Proliferative	2		23	26	Invasive	1		23	61	Invasive	1
24	11	Proliferative	2		24	48	Proliferative	2		24	66	Invasive	1
25	43	Metabolic	2		25	15	Proliferative	2		25	2	Invasive	1
26	10	Proliferative	2		26	3	Metabolic	2		26	21	Invasive	1
27	69	Proliferative	2		27	42	Proliferative	2		27	23	Proliferative	1
28	20	Metabolic	2		28	17	Proliferative	2		28	25	Invasive	1
29	34	Metabolic	2		29	52	Proliferative	2		29	63	Proliferative	1
30	16	Metabolic	2		30	29	Proliferative	2		30	68	Proliferative	1
31	38	Metabolic	2		31	30	Proliferative	2		31	31	Proliferative	1
32	41	Metabolic	2		32	28	Proliferative	2		32	53	Proliferative	1
33	56	Metabolic	2		33	35	Proliferative	2		33	67	Proliferative	1
34	57	Metabolic	2		34	18	Proliferative	2		34	9	Proliferative	1
35	33	Metabolic	2		35	27	Proliferative	2		35	18	Proliferative	1
36	47	Metabolic	2		36	53	Proliferative	2		36	32	Metabolic	2
37	46	Metabolic	2		37	9	Proliferative	2		37	57	Metabolic	2
38	60	Invasive	2		38	63	Proliferative	2		38	6	Invasive	2
39	14	Invasive	2		39	67	Proliferative	2		39	56	Metabolic	2
40	6	Invasive	2		40	68	Proliferative	2		40	39	Metabolic	2
41	32	Metabolic	2		41	11	Proliferative	3		41	47	Metabolic	2
42	39	Metabolic	2		42	43	Metabolic	3		42	33	Metabolic	2
43	28	Proliferative	3		43	38	Metabolic	3		43	41	Metabolic	2
44	35	Proliferative	3		44	70	Proliferative	3		44	11	Proliferative	2
45	9	Proliferative	3		45	33	Metabolic	3		45	38	Metabolic	2
46	68	Proliferative	3		46	57	Metabolic	3		46	16	Metabolic	2
47	31	Proliferative	3		47	32	Metabolic	3		47	34	Metabolic	2
48	18	Proliferative	3		48	6	Invasive	3		48	10	Proliferative	2
49	63	Proliferative	3		49	39	Metabolic	3		49	70	Proliferative	2
50	27	Proliferative	3		50	16	Metabolic	3		50	46	Metabolic	2
51	53	Proliferative	3		51	34	Metabolic	3		51	43	Metabolic	2
52	67	Proliferative	3		52	41	Metabolic	3		52	69	Proliferative	2
53	62	Proliferative	3		53	47	Metabolic	3		53	19	Invasive	3
54	49	Proliferative	3		54	10	Proliferative	3		54	24	Invasive	3
55	8	Proliferative	3		55	69	Proliferative	3		55	7	Invasive	3
56	55	Proliferative	3		56	46	Metabolic	3		56	51	Invasive	3
57	37	Proliferative	3		57	20	Metabolic	3		57	45	Invasive	3
58	44	Proliferative	3		58	56	Metabolic	3		58	50	Invasive	3
59	50	Invasive	3		59	51	Invasive	3		59	36	Invasive	3
60	51	Invasive	3		60	8	Proliferative	3		60	40	Invasive	3
61	17	Proliferative	3		61	62	Proliferative	3		61	64	Invasive	3
62	15	Proliferative	3		62	1	Proliferative	3		62	14	Invasive	3
63	48	Proliferative	3		63	49	Proliferative	3		63	59	Invasive	3
64	29	Proliferative	3		64	55	Proliferative	3		64	60	Invasive	3
65	3	Metabolic	3		65	14	Invasive	3		65	12	Invasive	3
66	30	Proliferative	3		66	59	Invasive	3		66	13	Invasive	3
67	42	Proliferative	3		67	60	Invasive	3		67	58	Invasive	3
68	22	Metabolic	3		68	13	Invasive	3		68	4	Invasive	3
69	1	Proliferative	3		69	12	Invasive	3		69	5	Invasive	3
70	52	Proliferative	3		70	54	Invasive	3		70	54	Invasive	3
