# Supplementary material for: Dynamic Meta-data Network Sparse PCA for Cancer Subtype Biomarker Screening
Source: Front Genet. 2022 May 9;13:869906. doi: 10.3389/fgene.2022.869906 (PMC9197542; doi:10.3389/fgene.2022.869906)
Supplement: Supplementary file 4 [file Table6.XLSX]

## Sheet: Sheet1
Table S6. Cluster result of BCII data set
DM-ESPCA					ESPCA					SPCA
number	sample number	subtype	cluster		number	sample number	subtype	cluster		number	sample number	subtype	cluster
1	59	TNBC	1		1	73	TNBC	1		1	15	TNBC	1
2	60	TNBC	1		2	93	TNBC	1		2	26	TNBC	1
3	55	TNBC	1		3	91	TNBC	1		3	27	TNBC	1
4	91	TNBC	1		4	6	TNBC	1		4	69	TNBC	1
5	76	TNBC	1		5	19	TNBC	1		5	1	TNBC	1
6	69	TNBC	1		6	26	TNBC	1		6	2	TNBC	1
7	74	TNBC	1		7	27	TNBC	1		7	19	TNBC	1
8	19	TNBC	1		8	76	TNBC	1		8	40	TNBC	1
9	42	TNBC	1		9	87	TNBC	1		9	41	TNBC	1
10	87	TNBC	1		10	48	TNBC	1		10	34	TNBC	1
11	40	TNBC	1		11	55	TNBC	1		11	42	TNBC	1
12	41	TNBC	1		12	40	TNBC	1		12	91	TNBC	1
13	15	TNBC	1		13	41	TNBC	1		13	7	TNBC	1
14	94	TNBC	1		14	42	TNBC	1		14	62	TNBC	1
15	6	TNBC	1		15	24	TNBC	1		15	63	TNBC	1
16	89	TNBC	1		16	25	TNBC	1		16	11	TNBC	1
17	90	TNBC	1		17	5	TNBC	1		17	87	TNBC	1
18	45	TNBC	1		18	94	TNBC	1		18	85	TNBC	1
19	46	TNBC	1		19	47	TNBC	1		19	86	TNBC	1
20	43	TNBC	1		20	11	TNBC	1		20	93	TNBC	1
21	48	TNBC	1		21	64	Her2	1		21	64	Her2	1
22	17	TNBC	1		22	68	TNBC	1		22	35	TNBC	1
23	18	TNBC	1		23	34	TNBC	1		23	73	TNBC	1
24	65	Her2	1		24	35	TNBC	1		24	68	TNBC	1
25	26	TNBC	1		25	43	TNBC	1		25	6	TNBC	1
26	7	TNBC	1		26	17	TNBC	1		26	48	TNBC	1
27	27	TNBC	1		27	18	TNBC	1		27	76	TNBC	1
28	11	TNBC	1		28	74	TNBC	1		28	94	TNBC	1
29	62	TNBC	1		29	45	TNBC	1		29	55	TNBC	1
30	63	TNBC	1		30	46	TNBC	1		30	24	TNBC	1
31	92	TNBC	1		31	59	TNBC	1		31	25	TNBC	1
32	8	TNBC	1		32	60	TNBC	1		32	36	TNBC	2
33	9	TNBC	1		33	89	TNBC	1		33	59	TNBC	2
34	24	TNBC	1		34	90	TNBC	1		34	60	TNBC	2
35	25	TNBC	1		35	70	TNBC	1		35	70	TNBC	2
36	16	TNBC	1		36	71	TNBC	1		36	71	TNBC	2
37	34	TNBC	1		37	62	TNBC	1		37	74	TNBC	2
38	73	TNBC	1		38	63	TNBC	1		38	45	TNBC	2
39	70	TNBC	1		39	7	TNBC	1		39	46	TNBC	2
40	71	TNBC	1		40	69	TNBC	1		40	65	Her2	2
41	64	Her2	1		41	16	TNBC	1		41	13	TNBC	2
42	68	TNBC	1		42	10	TNBC	1		42	14	TNBC	2
43	2	TNBC	1		43	1	TNBC	1		43	43	TNBC	2
44	35	TNBC	1		44	2	TNBC	1		44	17	TNBC	2
45	1	TNBC	1		45	92	TNBC	1		45	18	TNBC	2
46	93	TNBC	1		46	15	TNBC	1		46	8	TNBC	2
47	10	TNBC	1		47	8	TNBC	1		47	9	TNBC	2
48	85	TNBC	1		48	9	TNBC	1		48	92	TNBC	2
49	86	TNBC	1		49	36	TNBC	1		49	89	TNBC	2
50	66	TNBC	1		50	72	TNBC	1		50	90	TNBC	2
51	67	TNBC	1		51	13	TNBC	1		51	16	TNBC	2
52	36	TNBC	1		52	14	TNBC	1		52	10	TNBC	2
53	13	TNBC	1		53	66	TNBC	1		53	66	TNBC	2
54	14	TNBC	1		54	67	TNBC	1		54	67	TNBC	2
55	108	Luminal A	2		55	65	Her2	1		55	72	TNBC	3
56	141	Luminal B	2		56	85	TNBC	1		56	83	Her2	3
57	145	Luminal B	2		57	86	TNBC	1		57	142	Luminal B	3
58	149	Luminal B	2		58	83	Her2	2		58	126	Luminal B	3
59	150	Luminal B	2		59	141	Luminal B	2		59	130	Luminal B	3
60	119	Luminal A	2		60	153	Luminal B	2		60	133	Luminal B	3
61	131	Luminal B	2		61	126	Luminal B	2		61	144	Luminal B	3
62	99	Luminal A	2		62	146	Luminal B	2		62	151	Luminal B	3
63	122	Luminal A	2		63	121	Luminal A	2		63	12	Her2	3
64	117	Luminal A	2		64	100	Luminal A	2		64	152	Luminal B	3
65	140	Luminal B	2		65	112	Luminal A	2		65	148	Luminal B	3
66	111	Luminal A	2		66	150	Luminal B	2		66	3	Her2	3
67	110	Luminal A	2		67	97	Luminal A	2		67	4	Her2	3
68	112	Luminal A	2		68	140	Luminal B	2		68	129	Luminal B	3
69	121	Luminal A	2		69	123	Luminal A	2		69	135	Luminal B	3
70	102	Luminal A	2		70	102	Luminal A	2		70	136	Luminal B	3
71	123	Luminal A	2		71	106	Luminal A	2		71	105	Luminal A	3
72	100	Luminal A	2		72	118	Luminal A	2		72	125	Luminal B	3
73	97	Luminal A	2		73	101	Luminal A	2		73	143	Luminal B	3
74	113	Luminal A	2		74	119	Luminal A	2		74	124	Luminal B	3
75	118	Luminal A	2		75	103	Luminal A	2		75	114	Luminal A	3
76	106	Luminal A	2		76	99	Luminal A	2		76	116	Luminal A	3
77	120	Luminal A	2		77	110	Luminal A	2		77	119	Luminal A	3
78	95	Luminal A	2		78	111	Luminal A	2		78	141	Luminal B	3
79	101	Luminal A	2		79	95	Luminal A	2		79	153	Luminal B	3
80	107	Luminal A	2		80	113	Luminal A	2		80	97	Luminal A	3
81	115	Luminal A	2		81	104	Luminal A	2		81	140	Luminal B	3
82	103	Luminal A	2		82	109	Luminal A	2		82	118	Luminal A	3
83	104	Luminal A	2		83	115	Luminal A	2		83	146	Luminal B	3
84	96	Luminal A	2		84	145	Luminal B	2		84	127	Luminal B	3
85	109	Luminal A	2		85	98	Luminal A	2		85	108	Luminal A	3
86	98	Luminal A	2		86	107	Luminal A	2		86	150	Luminal B	3
87	114	Luminal A	2		87	128	Luminal B	2		87	113	Luminal A	3
88	116	Luminal A	2		88	108	Luminal A	2		88	110	Luminal A	3
89	105	Luminal A	2		89	105	Luminal A	2		89	104	Luminal A	3
90	136	Luminal B	2		90	147	Luminal B	2		90	128	Luminal B	3
91	126	Luminal B	3		91	120	Luminal A	2		91	95	Luminal A	3
92	147	Luminal B	3		92	114	Luminal A	2		92	99	Luminal A	3
93	135	Luminal B	3		93	122	Luminal A	2		93	109	Luminal A	3
94	146	Luminal B	3		94	116	Luminal A	2		94	117	Luminal A	3
95	130	Luminal B	3		95	143	Luminal B	2		95	145	Luminal B	3
96	127	Luminal B	3		96	124	Luminal B	2		96	115	Luminal A	3
97	134	Luminal B	3		97	127	Luminal B	2		97	111	Luminal A	3
98	129	Luminal B	3		98	125	Luminal B	2		98	107	Luminal A	3
99	151	Luminal B	3		99	129	Luminal B	2		99	120	Luminal A	3
100	77	Her2	3		100	135	Luminal B	2		100	98	Luminal A	3
101	125	Luminal B	3		101	31	Her2	3		101	106	Luminal A	3
102	142	Luminal B	3		102	32	Her2	3		102	147	Luminal B	3
103	12	Her2	3		103	88	Her2	3		103	121	Luminal A	3
104	3	Her2	3		104	33	Her2	3		104	100	Luminal A	3
105	4	Her2	3		105	75	Her2	3		105	103	Luminal A	3
106	44	Her2	3		106	133	Luminal B	3		106	112	Luminal A	3
107	133	Luminal B	3		107	130	Luminal B	3		107	123	Luminal A	3
108	139	Luminal B	3		108	151	Luminal B	3		108	122	Luminal A	3
109	52	Her2	3		109	39	Her2	3		109	101	Luminal A	3
110	49	Her2	3		110	56	Her2	3		110	102	Luminal A	3
111	50	Her2	3		111	144	Luminal B	3		111	20	Her2	4
112	47	TNBC	3		112	137	Luminal B	3		112	21	Her2	4
113	5	TNBC	3		113	82	Her2	3		113	31	Her2	4
114	72	TNBC	3		114	37	Her2	3		114	32	Her2	4
115	128	Luminal B	3		115	38	Her2	3		115	56	Her2	4
116	124	Luminal B	3		116	20	Her2	3		116	29	Her2	4
117	132	Luminal B	3		117	21	Her2	3		117	30	Her2	4
118	83	Her2	3		118	22	Her2	3		118	75	Her2	4
119	143	Luminal B	3		119	23	Her2	3		119	80	Her2	4
120	51	Her2	4		120	29	Her2	3		120	33	Her2	4
121	88	Her2	4		121	30	Her2	3		121	82	Her2	4
122	37	Her2	4		122	53	Her2	3		122	137	Luminal B	4
123	38	Her2	4		123	54	Her2	3		123	88	Her2	4
124	33	Her2	4		124	81	Her2	3		124	37	Her2	4
125	39	Her2	4		125	84	Her2	3		125	38	Her2	4
126	78	Her2	4		126	57	Her2	3		126	77	Her2	4
127	79	Her2	4		127	51	Her2	3		127	149	Luminal B	4
128	57	Her2	4		128	80	Her2	3		128	44	Her2	4
129	61	Her2	4		129	117	Luminal A	4		129	138	Luminal B	4
130	28	Her2	4		130	96	Luminal A	4		130	96	Luminal A	4
131	58	Her2	4		131	134	Luminal B	4		131	131	Luminal B	4
132	81	Her2	4		132	58	Her2	4		132	139	Luminal B	4
133	144	Luminal B	4		133	77	Her2	4		133	132	Luminal B	4
134	22	Her2	4		134	149	Luminal B	4		134	134	Luminal B	4
135	23	Her2	4		135	78	Her2	4		135	5	TNBC	4
136	75	Her2	4		136	79	Her2	4		136	53	Her2	4
137	152	Luminal B	4		137	148	Luminal B	4		137	54	Her2	4
138	56	Her2	4		138	61	Her2	4		138	47	TNBC	4
139	84	Her2	4		139	138	Luminal B	4		139	61	Her2	4
140	80	Her2	4		140	28	Her2	4		140	28	Her2	4
141	29	Her2	4		141	49	Her2	4		141	49	Her2	4
142	30	Her2	4		142	50	Her2	4		142	50	Her2	4
143	53	Her2	4		143	131	Luminal B	4		143	58	Her2	4
144	54	Her2	4		144	44	Her2	4		144	78	Her2	4
145	20	Her2	4		145	132	Luminal B	4		145	79	Her2	4
146	21	Her2	4		146	136	Luminal B	4		146	39	Her2	4
147	31	Her2	4		147	139	Luminal B	4		147	52	Her2	4
148	32	Her2	4		148	152	Luminal B	4		148	81	Her2	4
149	138	Luminal B	4		149	142	Luminal B	4		149	51	Her2	4
150	153	Luminal B	4		150	3	Her2	4		150	22	Her2	4
151	137	Luminal B	4		151	4	Her2	4		151	23	Her2	4
152	82	Her2	4		152	12	Her2	4		152	57	Her2	4
153	148	Luminal B	4		153	52	Her2	4		153	84	Her2	4
