# Supplementary material for: Dynamic Meta-data Network Sparse PCA for Cancer Subtype Biomarker Screening
Source: Front Genet. 2022 May 9;13:869906. doi: 10.3389/fgene.2022.869906 (PMC9197542; doi:10.3389/fgene.2022.869906)
Supplement: Supplementary file 5 [file Table11.XLSX]

## Sheet: Sheet1
Table S11. Classification of GC dataset
	SVM							random forest							KNN
DM-ESPCA		precision	recall	f1-score	support				precision	recall	f1-score	support				precision	recall	f1-score	support
	class 0	1	0.82	0.9	11			class 0	1	1	1	11			class 0	1	0.91	0.95	11
	class 1	0.67	1	0.8	4			class 1	1	0.76	0.85	4			class 1	0.8	1	0.89	4
	class 2	1	1	1	6			class 2	0.86	1	0.92	6			class 2	1	1	1	6
	accuracy	0.9						accuracy	0.95						accuracy	0.95
	macro avg	0.89	0.94	0.9	21			macro avg	0.95	0.92	0.93	21			macro avg	0.93	0.97	0.95	21
	weighted avg	0.94	0.9	0.91	21			weighted avg	0.96	0.95	0.95	21			weighted avg	0.96	0.95	0.95	21
	SVM							random forest							KNN
ESPCA		precision	recall	f1-score	support				precision	recall	f1-score	support				precision	recall	f1-score	support
	class 0	1	0.71	0.83	7			class 0	1	0.86	0.92	7			class 0	0.78	1	0.88	7
	class 1	0.29	0.67	0.4	3			class 1	1	0.67	0.8	3			class 1	0.5	0.67	0.57	3
	class 2	0.89	0.73	0.8	11			class 2	0.85	1	0.92	11			class 2	0.88	0.64	0.74	11
	accuracy	0.71						accuracy	0.9						accuracy	0.76
	macro avg	0.72	0.7	0.68	21			macro avg	0.95	0.84	0.88	21			macro avg	0.72	0.77	0.73	21
	weighted avg	0.84	0.71	0.75	21			weighted avg	0.92	0.9	0.9	21			weighted avg	0.79	0.76	0.76	21
	SVM							random forest							KNN
SPCA		precision	recall	f1-score	support				precision	recall	f1-score	support				precision	recall	f1-score	support
	class 0	0.88	0.88	0.88	8			class 0	0.78	0.88	0.82	8			class 0	0.88	0.88	0.88	8
	class 1	0.67	0.5	0.57	4			class 1	0.5	0.25	0.33	4			class 1	0.75	0.75	0.75	4
	class 2	0.8	0.89	0.84	9			class 2	0.8	0.89	0.84	9			class 2	0.89	0.89	0.89	9
	accuracy	0.81						accuracy	0.76						accuracy	0.86
	macro avg	0.78	0.75	0.76	21			macro avg	0.69	0.67	0.67	21			macro avg	0.84	0.84	0.84	21
	weighted avg	0.8	0.81	0.8	21			weighted avg	0.73	0.76	0.74	21			weighted avg	0.86	0.86	0.86	21
