# Supplementary material for: Dynamic Meta-data Network Sparse PCA for Cancer Subtype Biomarker Screening
Source: Front Genet. 2022 May 9;13:869906. doi: 10.3389/fgene.2022.869906 (PMC9197542; doi:10.3389/fgene.2022.869906)
Supplement: Supplementary file 6 [file Table4.XLSX]

## Sheet: Sheet1
Table S4. PaGenBase analysis of BCI basal subtype
GO	Category	Description	LogP	Z-score	GeneID	Hits
PGB:00082	PaGenBase	Cell-specific: Breast cell	-7	15	2203|2625|3169|3856|10551	FBP1|GATA3|FOXA1|KRT8|AGR2
PGB:00081	PaGenBase	Cell-specific: Bronchial Epithelial Cells	-2.5	5.1	3856|10551|26509	KRT8|AGR2|MYOF
PGB:00001	PaGenBase	Tissue-specific: liver	-2.5	3.9	2203|6652|9368|10809|51181|374882	FBP1|SORD|SLC9A3R1|STARD10|DCXR|TMEM205
