# Supplementary material for: Dynamic Meta-data Network Sparse PCA for Cancer Subtype Biomarker Screening
Source: Front Genet. 2022 May 9;13:869906. doi: 10.3389/fgene.2022.869906 (PMC9197542; doi:10.3389/fgene.2022.869906)
Supplement: Supplementary file 7 [file Table1.XLSX]

## Sheet: Sheet1
Table S1. Cluster result of BCI data set
DM-ESPCA					ESPCA					SPCA
number	sample number	subtype	cluster		number	sample number	subtype	cluster		number	sample number	subtype	cluster
1	55	basal	1		1	53	basal	1		1	61	basal	1
2	36	basal	1		2	26	basal	1		2	26	basal	1
3	19	basal	1		3	32	basal	1		3	48	basal	1
4	16	basal	1		4	37	basal	1		4	18	basal	1
5	52	basal	1		5	65	basal	1		5	7	basal	1
6	2	basal	1		6	48	basal	1		6	64	basal	1
7	60	basal	1		7	52	basal	1		7	36	basal	1
8	23	basal	1		8	8	basal	1		8	52	basal	1
9	62	basal	1		9	11	basal	1		9	11	basal	1
10	11	basal	1		10	18	basal	1		10	59	basal	1
11	57	Her2	1		11	64	basal	1		11	23	basal	1
12	61	basal	1		12	61	basal	1		12	62	basal	1
13	26	basal	1		13	28	basal	1		13	30	basal	1
14	8	basal	1		14	57	Her2	1		14	37	basal	1
15	35	basal	1		15	7	basal	1		15	41	basal	1
16	29	basal	1		16	41	basal	1		16	45	basal	1
17	66	basal	1		17	4	basal	1		17	32	basal	1
18	7	basal	1		18	9	basal	1		18	57	Her2	1
19	45	basal	1		19	66	basal	1		19	67	basal	1
20	31	basal	1		20	10	basal	1		20	28	basal	1
21	58	Her2	1		21	55	basal	1		21	16	basal	1
22	64	basal	1		22	31	basal	1		22	65	basal	1
23	1	basal	1		23	19	basal	1		23	8	basal	1
24	9	basal	1		24	35	basal	1		24	1	basal	1
25	48	basal	1		25	60	basal	1		25	53	basal	1
26	56	basal	1		26	29	basal	1		26	29	basal	2
27	65	basal	1		27	58	Her2	1		27	58	Her2	2
28	32	basal	1		28	67	basal	1		28	31	basal	2
29	67	basal	1		29	42	basal	1		29	27	basal	2
30	10	basal	1		30	63	basal	1		30	60	basal	2
31	53	basal	1		31	27	basal	1		31	2	basal	2
32	42	basal	1		32	30	basal	1		32	35	basal	2
33	41	basal	1		33	56	basal	1		33	56	basal	2
34	59	basal	1		34	2	basal	1		34	4	basal	2
35	30	basal	1		35	23	basal	1		35	9	basal	2
36	18	basal	1		36	16	basal	1		36	66	basal	2
37	37	basal	1		37	1	basal	1		37	10	basal	2
38	4	basal	1		38	62	basal	1		38	19	basal	2
39	27	basal	1		39	25	basal	1		39	55	basal	2
40	28	basal	1		40	47	basal	1		40	42	basal	2
41	43	Her2	2		41	59	basal	1		41	63	basal	2
42	12	Her2	2		42	36	basal	1		42	70	Her2	2
43	39	Her2	2		43	45	basal	1		43	92	Luminal A	3
44	69	Her2	2		44	76	Luminal A	2		44	101	Luminal A	3
45	14	Her2	2		45	87	Luminal A	2		45	73	Luminal A	3
46	17	Her2	2		46	92	Luminal A	2		46	93	Luminal B	3
47	3	Her2	2		47	115	Luminal A	2		47	80	Luminal B	3
48	24	Her2	2		48	72	Luminal A	2		48	72	Luminal A	3
49	49	Her2	2		49	116	Luminal A	2		49	87	Luminal A	3
50	21	Her2	2		50	86	Luminal A	2		50	120	Luminal A	3
51	22	Her2	2		51	101	Luminal A	2		51	114	Luminal A	3
52	34	Her2	2		52	127	Luminal A	2		52	82	Luminal A	3
53	5	Her2	2		53	80	Luminal B	2		53	102	Luminal B	3
54	50	Her2	2		54	73	Luminal A	2		54	106	Luminal B	3
55	71	Her2	2		55	120	Luminal A	2		55	75	Luminal B	3
56	63	basal	2		56	98	Luminal B	2		56	94	Luminal B	3
57	20	Her2	2		57	84	Luminal B	2		57	88	Luminal B	3
58	47	basal	2		58	124	Luminal A	2		58	24	Her2	3
59	46	Her2	2		59	108	Luminal A	2		59	74	Luminal B	3
60	89	Luminal B	2		60	91	Luminal A	2		60	109	Luminal A	3
61	38	Her2	2		61	113	Luminal A	2		61	129	Luminal B	3
62	54	Her2	2		62	105	Luminal A	2		62	79	Luminal A	3
63	33	Her2	2		63	117	Luminal A	2		63	125	Luminal B	3
64	70	Her2	2		64	112	Luminal A	2		64	128	Luminal B	3
65	51	Her2	2		65	123	Luminal A	2		65	118	Luminal B	3
66	44	Her2	2		66	100	Luminal A	2		66	122	Luminal B	3
67	40	Her2	2		67	126	Luminal A	2		67	89	Luminal B	3
68	6	Her2	2		68	70	Her2	2		68	85	Luminal B	3
69	68	Her2	2		69	107	Luminal B	2		69	121	Luminal B	3
70	74	Luminal B	2		70	90	Luminal B	2		70	117	Luminal A	3
71	121	Luminal B	2		71	110	Luminal B	2		71	90	Luminal B	3
72	88	Luminal B	2		72	118	Luminal B	2		72	112	Luminal A	3
73	85	Luminal B	2		73	81	Luminal B	2		73	95	Luminal A	3
74	104	Luminal B	2		74	83	Luminal A	2		74	98	Luminal B	3
75	129	Luminal B	2		75	96	Luminal A	2		75	83	Luminal A	3
76	103	Luminal B	2		76	78	Luminal B	2		76	84	Luminal B	3
77	94	Luminal B	2		77	93	Luminal B	2		77	124	Luminal A	3
78	130	Luminal B	2		78	79	Luminal A	2		78	107	Luminal B	3
79	84	Luminal B	3		79	95	Luminal A	2		79	81	Luminal B	3
80	98	Luminal B	3		80	99	Luminal B	2		80	110	Luminal B	3
81	90	Luminal B	3		81	125	Luminal B	2		81	91	Luminal A	3
82	114	Luminal A	3		82	97	Luminal A	2		82	100	Luminal A	3
83	93	Luminal B	3		83	109	Luminal A	2		83	105	Luminal A	3
84	81	Luminal B	3		84	21	Her2	3		84	123	Luminal A	3
85	107	Luminal B	3		85	103	Luminal B	3		85	96	Luminal A	3
86	77	Luminal B	3		86	15	Her2	3		86	77	Luminal B	3
87	127	Luminal A	3		87	111	Luminal B	3		87	115	Luminal A	3
88	78	Luminal B	3		88	12	Her2	3		88	86	Luminal A	3
89	102	Luminal B	3		89	38	Her2	3		89	99	Luminal B	3
90	95	Luminal A	3		90	20	Her2	3		90	108	Luminal A	3
91	117	Luminal A	3		91	14	Her2	3		91	113	Luminal A	3
92	25	basal	3		92	119	Luminal B	3		92	116	Luminal A	3
93	13	Her2	3		93	46	Her2	3		93	126	Luminal A	3
94	15	Her2	3		94	102	Luminal B	3		94	78	Luminal B	3
95	119	Luminal B	3		95	82	Luminal A	3		95	97	Luminal A	3
96	80	Luminal B	3		96	94	Luminal B	3		96	76	Luminal A	3
97	106	Luminal B	3		97	114	Luminal A	3		97	127	Luminal A	3
98	79	Luminal A	3		98	129	Luminal B	4		98	20	Her2	4
99	111	Luminal B	3		99	24	Her2	4		99	119	Luminal B	4
100	125	Luminal B	3		100	74	Luminal B	4		100	46	Her2	4
101	122	Luminal B	3		101	75	Luminal B	4		101	103	Luminal B	4
102	128	Luminal B	3		102	77	Luminal B	4		102	3	Her2	4
103	99	Luminal B	3		103	88	Luminal B	4		103	130	Luminal B	4
104	75	Luminal B	3		104	121	Luminal B	4		104	111	Luminal B	4
105	118	Luminal B	3		105	122	Luminal B	4		105	15	Her2	4
106	96	Luminal A	4		106	85	Luminal B	4		106	47	basal	4
107	97	Luminal A	4		107	89	Luminal B	4		107	25	basal	4
108	92	Luminal A	4		108	106	Luminal B	4		108	51	Her2	4
109	113	Luminal A	4		109	130	Luminal B	4		109	12	Her2	4
110	82	Luminal A	4		110	128	Luminal B	4		110	38	Her2	4
111	115	Luminal A	4		111	3	Her2	4		111	14	Her2	4
112	76	Luminal A	4		112	50	Her2	4		112	21	Her2	4
113	87	Luminal A	4		113	17	Her2	4		113	68	Her2	4
114	108	Luminal A	4		114	33	Her2	4		114	44	Her2	4
115	86	Luminal A	4		115	6	Her2	4		115	50	Her2	4
116	109	Luminal A	4		116	40	Her2	4		116	49	Her2	4
117	100	Luminal A	4		117	44	Her2	4		117	69	Her2	4
118	101	Luminal A	4		118	54	Her2	4		118	34	Her2	4
119	120	Luminal A	4		119	104	Luminal B	4		119	13	Her2	4
120	112	Luminal A	4		120	43	Her2	4		120	71	Her2	4
121	123	Luminal A	4		121	69	Her2	4		121	5	Her2	4
122	116	Luminal A	4		122	51	Her2	4		122	6	Her2	4
123	124	Luminal A	4		123	68	Her2	4		123	39	Her2	4
124	110	Luminal B	4		124	71	Her2	4		124	22	Her2	4
125	83	Luminal A	4		125	5	Her2	4		125	17	Her2	4
126	72	Luminal A	4		126	34	Her2	4		126	54	Her2	4
127	73	Luminal A	4		127	13	Her2	4		127	104	Luminal B	4
128	91	Luminal A	4		128	39	Her2	4		128	40	Her2	4
129	105	Luminal A	4		129	22	Her2	4		129	33	Her2	4
130	126	Luminal A	4		130	49	Her2	4		130	43	Her2	4
