# Supplementary material for: Dynamic Meta-data Network Sparse PCA for Cancer Subtype Biomarker Screening
Source: Front Genet. 2022 May 9;13:869906. doi: 10.3389/fgene.2022.869906 (PMC9197542; doi:10.3389/fgene.2022.869906)
Supplement: Supplementary file 8 [file Table10.XLSX]

## Sheet: Sheet1
Table S10. P-value of GC dataset
P-value				Invasive				Proliferative				Metabolic
DM-ESPCA	ESPCA	SPCA		DM-ESPCA	ESPCA	SPCA		DM-ESPCA	ESPCA	SPCA		DM-ESPCA	ESPCA	SPCA
0.0480868	0.132758	0.383238		0.0480868	0.132758	0.383238		0.0585261	0.13149	0.0632014		0.0581708	0.162634	0.0581708
0.0443482	0.72401	0.105465		0.0443482	0.72401	0.105465		0.257441	0.050035	0.13149		0.184091	0.898477	0.0452323
0.0475158	0.260242	0.245246		0.0475158	0.260242	0.245246		0.861755	0.0549542	0.152726		0.661316	0.661316	0.0547172
0.0675949	0.100885	0.466312		0.0675949	0.100885	0.466312		0.645195	0.840641	0.107982		0.0547172	0.0855377	0.0457309
0.025295	0.0718484	0.45152		0.025295	0.0718484	0.45152		0.601278	0.993387	0.0260095		0.732828	0.732828	0.119113
0.0362873	0.0578439	0.204928		0.0362873	0.0578439	0.204928		0.100469	0.0249613	0.0918013		0.0322388	0.92568	0.450585
0.0272479	0.109921	0.31632		0.0272479	0.109921	0.31632		0.0764649	0.0961131	0.114407		0.0981056	0.0322388	0.734102
0.0368048	0.200575	0.182747		0.0368048	0.200575	0.182747		0.130548	0.115175	0.0845665		0.0878991	0.0981056	0.320977
0.282981	0.103281	0.02656		0.282981	0.103281	0.02656		0.165185	0.757116	0.12401		0.0495095	0.496625	0.762259
0.0687512	0.0888848	0.132758		0.0687512	0.0888848	0.132758		0.160128	0.402468	0.0634743		0.128321	0.0878991	0.453836
0.0761865	0.330923	0.0283597		0.0761865	0.330923	0.0283597		0.130553	0.172255	0.0493049		0.0625887	0.0495095	0.113953
0.0375335	0.0215993	0.72401		0.0375335	0.0215993	0.72401		0.278153	0.100018	0.200913		0.119113	0.128321	0.210222
0.0469872	0.0510821	0.221238		0.0469872	0.0510821	0.221238		0.933182	0.487098	0.0988801		0.113953	0.0956428	0.194487
0.0999964	0.393679	0.290481		0.0999964	0.393679	0.290481		0.858456	0.997609	0.125306		0.210222	0.788134	0.182397
0.0251405	0.049935	0.260242		0.0251405	0.049935	0.260242		0.740975	0.52631	0.0459947		0.314319	0.119113	0.145882
0.030434	0.299677	0.620225		0.030434	0.299677	0.620225		0.143045	0.313639	0.070019		0.0331199	0.450585	0.0759177
0.16926	0.49217	0.0751944		0.16926	0.49217	0.0751944		0.141068	0.151663	0.0457995		0.0204857	0.12578	0.314944
0.0634186	0.13717	0.291296		0.0634186	0.13717	0.291296		0.0781394	0.281767	0.297916		0.246109	0.0565284	0.308101
0.0728089	0.896792	0.100885		0.0728089	0.896792	0.100885		0.179199	0.200903	0.0727671		0.281529	0.113953	0.246109
0.17175	0.425455	0.0718484		0.17175	0.425455	0.0718484		0.0431907	0.324452	0.386369		0.170694	0.210222	0.281529
0.0563345	0.0444364	0.0578439		0.0563345	0.0444364	0.0578439		0.0599119	0.11928	0.0972283		0.15526	0.0331199	0.0806897
0.0662899	0.1453	0.109921		0.0662899	0.1453	0.109921		0.199594	0.0182071	0.061569		0.185913	0.0204857	0.937652
0.0315211	0.0431344	0.365015		0.0315211	0.0431344	0.365015		0.21961	0.502698	0.0407619		0.135938	0.308101	0.149073
0.0720374	0.111357	0.200575		0.0720374	0.111357	0.200575		0.025665	0.0988801	0.0339363		0.0563873	0.170694	0.135938
0.272769	0.0996887	0.103281		0.272769	0.0996887	0.103281		0.339024	0.125306	0.0562785		0.046586	0.15526	0.334679
0.0674629	0.124692	0.0888848		0.0674629	0.124692	0.0888848		0.131346	0.0459947	0.0517433		0.0453209	0.185913	0.0563873
0.172634	0.0698431	0.330923		0.172634	0.0698431	0.330923		0.723247	0.369077	0.126256		0.0854971	0.135938	0.046586
0.0784366	0.568672	0.544215		0.0784366	0.568672	0.544215		0.0644629	0.154223	0.0560494		0.375702	0.0812129	0.102967
0.0553422	0.0548877	0.222594		0.0553422	0.0548877	0.222594		0.0297454	0.0647165	0.0908274		0.658976	0.621839	0.215051
0.0743886	0.0499686	0.849801		0.0743886	0.0499686	0.849801		0.0567957	0.126256	0.0571051		0.057728	0.658976	0.0854971
0.0857679	0.0714453	0.0215993		0.0857679	0.0714453	0.0215993		0.0353248	0.049104	0.134822		0.0496453	0.057728	0.065418
0.0625224	0.0516725	0.0510821		0.0625224	0.0516725	0.0510821		0.0643722	0.274078	0.0981976		0.126849	0.229818	0.16388
0.0639351	0.0894218	0.127726		0.0639351	0.0894218	0.127726		0.200853	0.0571051	0.0708172		0.0370775	0.0370775	0.392867
0.0612122	0.99744	0.826697		0.0612122	0.99744	0.826697		0.0360418	0.0708172	0.277059		0.0452041	0.178722	0.2387
0.0578314	0.0370745	0.393679		0.0578314	0.0370745	0.393679		0.0187746	0.613412	0.230829		0.0837884	0.0452041	0.366449
0.0276766	0.0590412	0.0889768		0.0276766	0.0590412	0.0889768		0.0414465	0.354822	0.0518548		0.0366617	0.788707	0.068592
0.0484338	0.102572	0.049935		0.0484338	0.102572	0.049935		0.783485	0.203394	0.0285734		0.9099	0.890745	0.123516
0.0284287	0.0767608	0.299677		0.0284287	0.0767608	0.299677		0.5448	0.346284	0.13993		0.857066	0.382637	0.0611051
0.0329774	0.192289	0.103259		0.0329774	0.192289	0.103259		0.362582	0.0291735	0.253109		0.967303	0.0837884	0.0666398
0.100169	0.153071	0.259428		0.100169	0.153071	0.259428		0.196195	0.154539	0.285548		0.0945073	0.146528	0.0496453
0.0310606	0.207298	0.49217		0.0310606	0.207298	0.49217		0.629319	0.0209374	0.186964		0.210019	0.233781	0.453558
0.0397452	0.0590092	0.219456		0.0397452	0.0590092	0.219456		0.0148983	0.216028	0.0482827		0.218387	0.0755486	0.166222
0.0770216	0.13149	0.13717		0.0770216		0.13717		0.0135486	0.740634	0.278562		0.034129	0.691444	0.112414
0.0192072	0.050035	0.896792		0.0192072		0.896792		0.0370738	0.147557	0.0635428		0.0754966	0.857066	0.243303
0.0742305	0.0549542	0.425455		0.0742305		0.425455		0.16154	0.0275778	0.156833		0.291067	0.0711968	0.304224
0.0236782	0.840641	0.0444364		0.0236782		0.0444364		0.0255435	0.0246935	0.0539913		0.0320157	0.302725	0.299079
0.280342	0.993387	0.0525963		0.280342		0.0525963		0.437101	0.0230602	0.112587		0.625199	0.0945073	0.550963
0.0844833	0.0249613	0.1453		0.0844833		0.1453		0.84865	0.0201537	0.0718838		0.0306846	0.210019	0.161439
0.0471192	0.0961131	0.0431344		0.0471192		0.0431344		0.810567	0.019849	0.0933382		0.34813	0.218387	0.546132
0.0376312	0.115175	0.111357		0.0376312		0.111357		0.735692	0.0372375	0.0328441		0.236848	0.144602	0.679432
0.0231428	0.757116	0.0996887		0.0231428		0.0996887		0.183793	0.0259184	0.149239		0.0943417	0.0754966	0.922491
0.0213743	0.402468	0.124692		0.0213743		0.124692		0.847407	0.038337	0.0648815		0.0392606	0.147511	0.215266
0.0252027	0.172255	0.889007		0.0252027		0.889007		0.0166558	0.966505	0.036285		0.0620267	0.291067	0.0754966
0.0704045	0.100018	0.412632		0.0704045		0.412632		0.054335	0.176313	0.0892998		0.0909171	0.0320157	0.137163
0.0199901	0.487098	0.612099		0.0199901		0.612099		0.0188673	0.107165	0.128372		0.0545683	0.625199	0.147511
0.0559999	0.997609	0.0698431		0.0559999		0.0698431		0.019825	0.0554887	0.03407		0.0462764	0.941368	0.1158
0.0778517	0.52631	0.568672		0.0778517		0.568672		0.0203184	0.318594	0.0363716		0.538778	0.0306846	0.190532
0.0329705	0.313639	0.915789		0.0329705		0.915789		0.0993053	0.0371141	0.101019		0.0548871	0.34813	0.118488
0.070112	0.151663	0.565607		0.070112		0.565607		0.0659982	0.341178	0.123026		0.138416	0.224027	0.275212
0.0316846	0.281767	0.641319		0.0316846		0.641319		0.192215	0.136447	0.059612		0.128172	0.236848	0.236848
0.0317444	0.200903	0.823921		0.0317444		0.823921		0.0457444	0.0520483	0.13979		0.0299725	0.129174	0.0943417
0.0739881	0.324452	0.0734764		0.0739881		0.0734764		0.0998017	0.0888993	0.0376571		0.0855904	0.0392606	0.0620267
0.112847	0.11928	0.714592		0.112847		0.714592		0.106257	0.477213	0.038337		0.183232	0.0620267	0.360487
0.0279168	0.0182071	0.0548877		0.0279168		0.0548877		0.0337021	0.0537057	0.0613296		0.142211	0.364382	0.162277
0.0159513	0.502698	0.0499686		0.0159513		0.0499686		0.11235	0.118522	0.104838		0.388714	0.360487	0.230179
0.218246	0.0988801	0.0723029		0.218246		0.0723029		0.773668	0.599268	0.133571		0.0539462	0.0909171	0.114066
0.079257	0.125306	0.0446565		0.079257		0.0446565		0.0225406	0.0900001	0.334196		0.286206	0.344185	0.615499
0.0772426	0.0459947	0.572539		0.0772426		0.572539		0.162772	0.0473602	0.306804		0.155731	0.538778	0.039563
0.274975	0.369077	0.0714453		0.274975		0.0714453		0.0684031	0.41224	0.101458		0.425328	0.0482629	0.66297
0.101864	0.154223	0.0516725		0.101864		0.0516725		0.323985	0.0188397	0.0473211		0.0452882	0.0548871	0.0950781
0.0274519	0.0647165	0.0894218		0.0274519		0.0894218		0.251642	0.991688	0.0685699		0.127513	0.138416	0.0637811
0.031635	0.126256	0.265406		0.031635		0.265406		0.214226	0.0894372	0.179118		0.0347768	0.281241	0.281241
0.0335654	0.049104	0.99744		0.0335654		0.99744		0.912332	0.393522	0.0537057		0.208689	0.332835	0.219262
0.0934777	0.274078	0.0370745		0.0934777		0.0370745		0.645687	0.0545002	0.0786805		0.0443776	0.103727	0.0819474
0.0612981	0.0571051	0.0280306		0.0612981		0.0280306		0.0625706	0.10668	0.0473602		0.119405	0.142211	0.128172
0.0516789	0.0708172	0.0590412		0.0516789		0.0590412		0.430362	0.3431	0.413408		0.0544384	0.555065	0.332835
0.0279977	0.613412	0.102572		0.0279977		0.102572		0.754676	0.382422	0.318841		0.0390432	0.388714	0.0924671
0.0461813	0.354822	0.251837		0.0461813		0.251837		0.244686	0.0800989	0.356541		0.0521859	0.286206	0.0855904
0.0587176	0.203394	0.0767608		0.0587176		0.0767608		0.37799	0.350508	0.0838766		0.160767	0.155731	0.19032
0.071941	0.346284	0.642032		0.071941		0.642032		0.087421	0.278466	0.137346			0.425328	0.128604
0.0368243	0.0291735	0.611846		0.0368243		0.611846		0.0421217	0.570587	0.111902			0.208689	0.0556947
0.0489393	0.154539	0.836913		0.0489393		0.836913		0.277745	0.111902	0.0433751			0.616223	0.555065
0.0456776	0.0209374	0.121184		0.0456776		0.121184		0.304907	0.368085	0.189784			0.0390432	0.0581349
0.0332225	0.216028	0.205181		0.0332225		0.205181		0.149722	0.534015	0.048122			0.0521859	0.759888
0.266124	0.740634	0.113015		0.266124		0.113015		0.419567	0.0243583	0.0509667			0.160767	0.692455
0.088297	0.147557	0.192289		0.088297		0.192289		0.0386178	0.518954	0.119735			0.738247	0.0539462
0.0872734	0.0275778	0.731939		0.0872734		0.731939		0.39059	0.0990848	0.165165			0.246244	0.196467
0.0635149	0.0246935	0.698288		0.0635149		0.698288		0.0256236	0.119735	0.0442777			0.153214	0.163333
0.0210581	0.0230602	0.694194		0.0210581		0.694194		0.0366466	0.3301	0.0428003				0.0810866
0.0590485	0.0201537	0.798246		0.0590485		0.798246		0.108734	0.595712	0.0968583				0.155731
0.0817425	0.019849	0.930134		0.0817425		0.930134		0.172751	0.0628149	0.237986				0.0536022
0.0961487	0.0372375	0.229854		0.0961487		0.229854		0.0739234	0.0873099	0.103882				0.688104
0.0651681	0.0259184	0.153071		0.0651681		0.153071		0.0332931	0.578189	0.0472843				0.94254
0.222255	0.038337	0.781932		0.222255		0.781932		0.15104	0.0437127	0.135285				0.0347768
0.093205	0.966505	0.207298		0.093205		0.207298			0.117952	0.0437127				0.0944448
0.0569245	0.176313	0.0382827		0.0569245		0.0382827			0.277278	0.117952				0.140526
0.0547904	0.107165	0.0590092		0.0547904		0.0590092			0.101524	0.141464				0.108314
0.0225241	0.0554887	0.1599		0.0225241		0.1599			0.183029	0.0519875				0.0296246
0.0782558	0.318594	0.393754		0.0782558		0.393754			0.754426	0.0513398				0.111917
0.0249641	0.0371141	0.393327		0.0249641		0.393327				0.0918653				0.184045
0.0730471	0.341178	0.0632014		0.0730471		0.393327				0.0579689				0.100084
0.0639829	0.136447	0.13149		0.0639829										0.0599115
0.0686372	0.0520483	0.152726		0.0686372
0.0585261	0.0888993	0.107982
0.257441	0.477213	0.0260095
0.861755	0.0537057	0.0918013
0.645195	0.118522	0.114407
0.601278	0.599268	0.0845665
0.100469	0.0900001	0.12401
0.0764649	0.0473602	0.0634743
0.130548	0.41224	0.0493049
0.165185	0.0188397	0.200913
0.160128	0.991688	0.0988801
0.130553	0.0894372	0.125306
0.278153	0.393522	0.0459947
0.933182	0.0545002	0.070019
0.858456	0.10668	0.0457995
0.740975	0.3431	0.297916
0.143045	0.382422	0.0727671
0.141068	0.0800989	0.386369
0.0781394	0.350508	0.0972283
0.179199	0.278466	0.061569
0.0431907	0.570587	0.0407619
0.0599119	0.111902	0.0339363
0.199594	0.368085	0.0562785
0.21961	0.534015	0.0517433
0.025665	0.0243583	0.126256
0.339024	0.518954	0.0560494
0.131346	0.0990848	0.0908274
0.723247	0.119735	0.0571051
0.0644629	0.3301	0.134822
0.0297454	0.595712	0.0981976
0.0567957	0.0628149	0.0708172
0.0353248	0.0873099	0.277059
0.0643722	0.578189	0.230829
0.200853	0.0437127	0.0518548
0.0360418	0.117952	0.0285734
0.0187746	0.277278	0.13993
0.0414465	0.101524	0.253109
0.783485	0.183029	0.285548
0.5448	0.754426	0.186964
0.362582	0.162634	0.0482827
0.196195	0.898477	0.278562
0.629319	0.661316	0.0635428
0.0148983	0.0855377	0.156833
0.0135486	0.732828	0.0539913
0.0370738	0.92568	0.112587
0.16154	0.0322388	0.0718838
0.0255435	0.0981056	0.0933382
0.437101	0.496625	0.0328441
0.84865	0.0878991	0.149239
0.810567	0.0495095	0.0648815
0.735692	0.128321	0.036285
0.183793	0.0956428	0.0892998
0.847407	0.788134	0.128372
0.0166558	0.119113	0.03407
0.054335	0.450585	0.0363716
0.0188673	0.12578	0.101019
0.019825	0.0565284	0.123026
0.0203184	0.113953	0.059612
0.0993053	0.210222	0.13979
0.0659982	0.0331199	0.0376571
0.192215	0.0204857	0.038337
0.0457444	0.308101	0.0613296
0.0998017	0.170694	0.104838
0.106257	0.15526	0.133571
0.0337021	0.185913	0.334196
0.11235	0.135938	0.306804
0.773668	0.0812129	0.101458
0.0225406	0.621839	0.0473211
0.162772	0.658976	0.0685699
0.0684031	0.057728	0.179118
0.323985	0.229818	0.0537057
0.251642	0.0370775	0.0786805
0.214226	0.178722	0.0473602
0.912332	0.0452041	0.413408
0.645687	0.788707	0.318841
0.0625706	0.890745	0.356541
0.430362	0.382637	0.0838766
0.754676	0.0837884	0.137346
0.244686	0.146528	0.111902
0.37799	0.233781	0.0433751
0.087421	0.0755486	0.189784
0.0421217	0.691444	0.048122
0.277745	0.857066	0.0509667
0.304907	0.0711968	0.119735
0.149722	0.302725	0.165165
0.419567	0.0945073	0.0442777
0.0386178	0.210019	0.0428003
0.39059	0.218387	0.0968583
0.0256236	0.144602	0.237986
0.0366466	0.0754966	0.103882
0.108734	0.147511	0.0472843
0.172751	0.291067	0.135285
0.0739234	0.0320157	0.0437127
0.0332931	0.625199	0.117952
0.15104	0.941368	0.141464
0.0581708	0.0306846	0.0519875
0.184091	0.34813	0.0513398
0.661316	0.224027	0.0918653
0.0547172	0.236848	0.0579689
0.732828	0.129174	0.0581708
0.0322388	0.0392606	0.0452323
0.0981056	0.0620267	0.0547172
0.0878991	0.364382	0.0457309
0.0495095	0.360487	0.119113
0.128321	0.0909171	0.450585
0.0625887	0.344185	0.734102
0.119113	0.538778	0.320977
0.113953	0.0482629	0.762259
0.210222	0.0548871	0.453836
0.314319	0.138416	0.113953
0.0331199	0.281241	0.210222
0.0204857	0.332835	0.194487
0.246109	0.103727	0.182397
0.281529	0.142211	0.145882
0.170694	0.555065	0.0759177
0.15526	0.388714	0.314944
0.185913	0.286206	0.308101
0.135938	0.155731	0.246109
0.0563873	0.425328	0.281529
0.046586	0.208689	0.0806897
0.0453209	0.616223	0.937652
0.0854971	0.0390432	0.149073
0.375702	0.0521859	0.135938
0.658976	0.160767	0.334679
0.057728	0.738247	0.0563873
0.0496453	0.246244	0.046586
0.126849	0.153214	0.102967
0.0370775		0.215051
0.0452041		0.0854971
0.0837884		0.065418
0.0366617		0.16388
0.9099		0.392867
0.857066		0.2387
0.967303		0.366449
0.0945073		0.068592
0.210019		0.123516
0.218387		0.0611051
0.034129		0.0666398
0.0754966		0.0496453
0.291067		0.453558
0.0320157		0.166222
0.625199		0.112414
0.0306846		0.243303
0.34813		0.304224
0.236848		0.299079
0.0943417		0.550963
0.0392606		0.161439
0.0620267		0.546132
0.0909171		0.679432
0.0545683		0.922491
0.0462764		0.215266
0.538778		0.0754966
0.0548871		0.137163
0.138416		0.147511
0.128172		0.1158
0.0299725		0.190532
0.0855904		0.118488
0.183232		0.275212
0.142211		0.236848
0.388714		0.0943417
0.0539462		0.0620267
0.286206		0.360487
0.155731		0.162277
0.425328		0.230179
0.0452882		0.114066
0.127513		0.615499
0.0347768		0.039563
0.208689		0.66297
0.0443776		0.0950781
0.119405		0.0637811
0.0544384		0.281241
0.0390432		0.219262
0.0521859		0.0819474
0.160767		0.128172
		0.332835
		0.0924671
		0.0855904
		0.19032
		0.128604
		0.0556947
		0.555065
		0.0581349
		0.759888
		0.692455
		0.0539462
		0.196467
		0.163333
		0.0810866
		0.155731
		0.0536022
		0.688104
		0.94254
		0.0347768
		0.0944448
		0.140526
		0.108314
		0.0296246
		0.111917
		0.184045
		0.100084
		0.0599115
