# Supplementary material for: Dynamic Meta-data Network Sparse PCA for Cancer Subtype Biomarker Screening
Source: Front Genet. 2022 May 9;13:869906. doi: 10.3389/fgene.2022.869906 (PMC9197542; doi:10.3389/fgene.2022.869906)
Supplement: Supplementary file 9 [file Table12.XLSX]

## Sheet: Sheet1
Table S12. Classification of ablation experiment
KNN-Non-ω						KNN-Non-DM						KNN-Non-Meta
	precision	recall	f1-score	support			precision	recall	f1-score	support			precision	recall	f1-score	support
class 0	0.82	1	0.9	9		class 0	0.9	1	0.95	9		class 0	0.67	1	0.8	8
class 1	1	0.93	0.97	15		class 1	1	0.93	0.96	14		class 1	0.89	0.89	0.89	9
class 2	0.75	0.6	0.67	10		class 2	0.67	0.67	0.67	6		class 2	1	0.45	0.62	11
class 4	0.5	0.6	0.55	5		class 4	0.8	0.8	0.8	10		class 4	0.77	0.91	0.83	11
accuracy			0.82	39		accuracy			0.87	39		accuracy			0.79	39
macro avg	0.77	0.78	0.77	39		macro avg	0.84	0.85	0.84	39		macro avg	0.83	0.81	0.79	39
weighted avg	0.83	0.82	0.82	39		weighted avg	0.87	0.87	0.87	39		weighted avg	0.84	0.79	0.78	39
