# Supplementary material for: Dynamic Meta-data Network Sparse PCA for Cancer Subtype Biomarker Screening
Source: Front Genet. 2022 May 9;13:869906. doi: 10.3389/fgene.2022.869906 (PMC9197542; doi:10.3389/fgene.2022.869906)
Supplement: Supplementary file 11 [file Table7.XLSX]

## Sheet: Sheet1
Table S7. P-value of BCII data set
P-value				Luminal A				Luminal B				Her2				TNBC
DM-ESPCA	ESPCA	SPCA		DM-ESPCA	ESPCA	SPCA		DM-ESPCA	ESPCA	SPCA		DM-ESPCA	ESPCA	SPCA		DM-ESPCA	ESPCA	SPCA
0.0423975	0.41457	0.13984		0.000349651	0.0186976	0.13984		0.182826	0.64896	0.143422		0.0423975	0.00694378	0.0105951		0.0829281	0.41457	0.00215798
0.0427828	0.149688	0.235084		0.00137913	0.0125121	0.235084		0.222456	0.577523	0.143592		0.0427828	0.284401	0.0458314		0.020501	0.149688	0.00551688
0.0230489	0.0259351	0.999404		0.0182976	0.00278753	0.999404		0.659411	0.20745	0.609672		0.0230489	0.333022	0.0879927		0.00899809	0.0259351	0.000589853
0.046911	0.0369358	0.0202534		0.000669449	0.0109351	0.0202534		0.305973	0.182256	0.363815		0.046911	0.799709	0.00694378		0.018477	0.0369358	0.000807337
0.0637296	0.0190216	0.0200371		0.00742498	0.00328037	0.0200371		0.551759	0.427802	0.239838		0.0637296	0.0817393	0.00658314		0.00600671	0.0190216	0.00139761
0.0625792	0.854139	0.368353		0.000564002	0.111048	0.368353		0.163297	0.117891	0.714626		0.0625792	0.0850395	0.0209546		0.0260255	0.854139	0.00195656
0.0924489	0.908588	0.0294545		0.00296355	0.0961024	0.0294545		0.416564	0.596504	0.766276		0.0924489	0.0406727	0.0129837		0.014407	0.908588	0.00240293
0.0440198	0.573156	0.0598808		0.00603809	0.00237496	0.0598808		0.374054	0.0462772	0.199909		0.0440198	0.940461	0.0211286		0.00413177	0.573156	0.00324341
0.106879	0.11898	0.200081		0.000615931	0.00236081	0.200081		0.00266572	0.644524	0.16648		0.106879	0.0837359	0.0167919		0.00383792	0.11898	0.00244522
0.0668045	0.0797496	0.0209543		0.00429986	0.00230724	0.0209543		0.00203231	0.418043	0.500054		0.0668045	0.0129837	0.00363229		0.00563623	0.0797496	0.00290676
0.0284274	0.265675	0.00457994		0.000636714	0.0021102	0.00457994		0.0586752	0.103252	0.737342		0.0284274	0.764671	0.00137655		0.0162434	0.265675	0.00104674
0.00462962	0.820744	0.0515939		0.000657964	0.00277163	0.0515939		0.168493	0.00563634	0.391301		0.00462962	0.560868	0.0927432		0.0433251	0.820744	0.00386216
0.0237103	0.96683	0.102355		0.000406936	0.0216172	0.102355		0.114741	0.00329636	0.0561181		0.0237103	0.611302	0.00760932		0.0122763	0.96683	0.000554122
0.0170564	0.0104225	0.0281849		0.000559983	0.167944	0.0281849		0.0174965	0.020528	0.252713		0.0170564	0.311224	0.00521786		0.00920041	0.0104225	0.000478447
0.00974449	0.0447739	0.0567855		0.00116923	0.340817	0.0567855		0.107681	0.319563	0.82777		0.00974449	0.0462677	0.0013969		0.00713962	0.0447739	0.000245644
0.0378631	0.667149	0.00721299		0.000922005	0.0099725	0.00721299		0.142258	0.134197	0.650015		0.0378631	0.0350658	0.0045677		0.0109805	0.667149	0.00479856
0.0936903	0.033705	0.200144		0.000773909	0.478297	0.200144		0.688789	0.468807	0.0709622		0.0936903	0.00602882	0.00620161		0.00728407	0.033705	0.000854698
0.0682657	0.00961169	0.0169716		0.000246164	0.000662635	0.0169716		0.0453532	0.609672	0.669724		0.0682657	0.0133504	0.0176964		0.00593365	0.00961169	0.00432681
0.0109988	0.00824748	0.714227		0.000719441	0.0212451	0.714227		0.24126	0.363815	0.198789		0.0109988	0.0138372	0.0175449		0.0123285	0.00824748	0.000922242
0.0758177	0.66731	0.00637271		0.000175892	0.000558513	0.00637271		0.21904	0.804038	0.926751		0.0758177	0.00363229	0.0160425		0.00904717	0.66731	0.00199009
0.0386851	0.010217	0.466751		0.000333415	0.000847677	0.466751		0.592456	0.0607305	0.485109		0.0386851	0.438326	0.00843838		0.00829477	0.010217	0.00211985
0.0825364	0.0417229	0.186098		0.000331279	0.0394316	0.186098		0.371764	0.764454	0.55499		0.0825364	0.606736	0.0200727		0.00793131	0.0417229	0.0011866
0.0457561	0.00710012	0.364652		0.00013253	0.143267	0.364652		0.544871	0.766276	0.117864		0.0457561	0.769833	0.0128306		0.00458841	0.00710012	0.00131043
0.0145977	0.0337208	0.00673508		0.000640659	0.033838	0.00673508		0.969834	0.347143	0.720833		0.0145977	0.231354	0.236535		0.0180961	0.0337208	0.00199422
0.00723232	0.00942611	0.035099		0.000143139	0.0240568	0.035099		0.0296997	0.16648	0.353501		0.00723232	0.655217	0.00375128		0.00417998	0.00942611	0.000578769
0.0051964	0.00889413	0.041794		0.00158948	0.00136449	0.041794		0.116789	0.737342	0.0890133		0.0051964	0.00521786	0.0040318		0.0356814	0.00889413	0.00151948
0.0330154	0.837824	0.170886		0.000852764	0.0014845	0.170886		0.542826	0.252713	0.788134		0.0330154	0.10957	0.00579641		0.0476451	0.837824	0.00452081
0.00196721	0.506928	0.161523		0.000324075	0.00866446	0.161523		0.232739	0.904908	0.794313		0.00196721	0.00620161	0.00399483		0.0169957	0.506928	0.00294598
0.0784865	0.813206	0.00771462		0.000131262	0.172823	0.00771462		0.990048	0.82777	0.25837		0.0784865	0.413397	0.0299457		0.000291145	0.813206	0.00156449
0.00541432	0.466402	0.00328688		0.00520651	0.00307923	0.00328688		0.964167	0.650015	0.733038		0.00541432	0.164375	0.00460298		0.00502974	0.466402	0.000488766
0.0749734	0.0640317	0.413368		0.000426194	0.000358302	0.413368		0.567043	0.00900541	0.194837		0.0749734	0.0175449	0.00180193		0.00439299	0.0640317	0.000198901
0.0286938	0.848719	0.0197244		0.000601294	0.0105009	0.0197244		0.959375	0.397176	0.173112		0.0286938	0.0231044	0.00336212		0.00867013	0.848719	0.000927535
0.00552476	0.010275	0.169285		0.0272326	0.389872	0.169285		0.148835	0.133327	0.19015		0.00552476	0.0153459	0.0045349		0.00409915	0.010275	0.000861711
0.0102853	0.0186976	0.0500856		0.000274872	0.000854286	0.0500856		0.557219	0.316683	0.111271		0.0102853	0.121861	0.0054161		0.00511998		0.000922055
0.0212413	0.0125121	0.011941		0.000135307	0.00168876	0.011941		0.0106119	0.926751	0.0570611		0.0212413	0.208943	0.00790775		0.0144592		0.000771383
0.0212185	0.00278753	0.887681		0.000193926	0.321993	0.887681		0.010116	0.8136	0.14423		0.0212185	0.00460298	0.00369245		0.000139446		0.00118901
0.0207502	0.0109351	0.0341562		0.000287825	0.00241879	0.0341562		0.454787	0.917855	0.137144		0.0207502	0.00790775	0.00390864		0.0117032		0.00115867
0.0450998	0.00328037	0.00229965		0.000605339	0.00154448	0.00229965		0.0694935	0.0920457	0.168536		0.0450998	0.0260695	0.00390593		0.00129062		0.00463933
0.00131125	0.111048	0.455203		0.000223696	0.494769	0.455203		0.015512	0.369093	0.231305		0.00131125	0.0399536	0.00678004		0.00284423		0.00326647
0.0725321	0.0961024	0.432782		0.00111578	0.00120751	0.432782		0.188985	0.29106	0.214344		0.0725321	0.295624	0.00753191		0.00282112		0.000570537
0.0373093	0.00237496	0.32656		0.000155159	0.0924411	0.32656		0.263763	0.121647	0.197483		0.0373093	0.232851	0.00542165		0.041911		0.000193024
0.0182554	0.00236081	0.0261377		0.000268119	0.00283384	0.0261377		0.0151348	0.113252	0.742177		0.0182554	0.191742	0.0487		0.00012632		0.00287148
0.088701	0.00230724	0.352098		0.00792181	0.00580259	0.352098		0.601149	0.539769	0.248424		0.088701	0.0122561	0.00682698		0.0270234		0.00377174
0.0909328	0.0021102	0.00609473		0.00314211	0.00751397	0.00609473		0.205051	0.497276	0.263495		0.0909328	0.479025	0.00374402		0.0111838		0.00660289
0.0771352	0.00277163	0.00686299		0.0667212	0.00104358	0.00686299		0.718912	0.902466	0.149115		0.0771352	0.454255	0.00443054		0.00456443		0.00291373
0.0108989	0.0216172	0.107065		0.00538177	0.00253855	0.107065		0.115273	0.720833	0.232734		0.0108989	0.529798	0.000299071		0.00318126		0.00212397
0.0733217	0.167944	0.00700779		0.00169975	0.0143662	0.00700779		0.189724	0.0890133	0.741111		0.0733217	0.000299071	0.000234692		0.00360823		0.000905231
0.0520912	0.340817	0.00458721		0.000488426	0.00716481	0.00458721		0.07178	0.765605	0.349993		0.0520912	0.000234692	0.00166733		0.00334212		0.00113685
0.0800639	0.0099725	0.0638098		0.00279453	0.0083858	0.0638098		0.327877	0.0510416	0.57288		0.0800639	0.745029	0.00580545		0.00782812		0.00240839
0.0424683	0.478297	0.287563		0.00149223	0.00194791	0.287563		0.0119495	0.163866	0.13414		0.0424683	0.0111998	0.137408		0.0120327		0.00115303
0.103953	0.000662635	0.355407		0.00238075	0.0071195	0.355407		0.467771	0.25837	0.270155		0.103953	0.610367	0.00875489		0.0014015		0.00124347
0.0353451	0.0212451	0.0245442		0.00117408	0.00161384	0.0245442		0.535965	0.798863	0.265924		0.0353451	0.00580545	0.010263		0.00447367		0.000636308
0.0344571	0.000558513	0.00621866		0.000160361	0.699491	0.00621866		0.25715	0.0553543	0.26164		0.0344571	0.117092	0.0252844		0.0140356		0.00397415
0.0824826	0.000847677	0.409552		0.000215944	0.0177834	0.409552		0.0755306	0.039981	0.169799		0.0824826	0.238356	0.00717907		0.0341023		0.000963318
0.0164059	0.0394316	0.0512565		0.000215927	0.0221632	0.0512565		0.090046	0.0485521	0.50888		0.0164059	0.271581	0.00415448		0.00649278		0.00110567
0.111411	0.143267	0.00349939		0.000401325	0.0686165	0.00349939		0.789782	0.288408	0.221694		0.111411	0.183843	0.0356284		0.0131483		0.000247098
0.0117094	0.033838	0.398808		0.000284081	0.00138007	0.398808		0.180254	0.323317	0.243357		0.0117094	0.920552	0.000410205		0.00461478		0.00116056
0.0111681	0.0240568	0.00418792		0.0026497	0.366566	0.00418792		0.810195	0.0536257	0.528704		0.0111681	0.362648	0.00479675		0.00722916		0.00161252
0.0829281	0.00136449	0.00687659		0.000425446	0.0468024	0.00687659		0.192882	0.768699	0.455733			0.193917	0.00323414		0.00570873		0.000595863
0.020501	0.0014845	0.407236		0.0033985	0.00201532	0.407236		0.444373	0.93683	0.291808			0.824505	0.0370553		0.00547594		0.000910501
0.00899809	0.00866446	0.647105		0.000563175	0.00960631	0.647105		0.111162	0.0823423	0.191766			0.202035	0.00671213		0.00494404		0.000369164
0.018477	0.172823	0.450324		0.000511712	0.133485	0.450324		0.676166	0.754689	0.327093			0.00551265	0.0237627		0.00355502		0.000613432
0.00600671	0.00307923	0.00379126		0.00155655	0.00939507	0.00379126		0.0260412	0.694472	0.196947			0.0912898	0.0682938		0.00146456		0.00210514
0.0260255	0.000358302	0.00956072		0.00121833	0.00639992	0.00956072		0.0616206	0.337809	0.144885			0.0128015	0.0108822		0.00474207		0.000951608
0.014407	0.0105009	0.365835		0.00023967	0.00578193	0.365835		0.0568852	0.941933	0.143906			0.000410205	0.00144999		0.0263095		0.00193887
0.00413177	0.389872	0.00178599		0.000256201	0.00246959	0.00178599		0.687274	0.440355	0.0924673			0.76123	0.00994513		0.00518458		0.000683898
0.00383792	0.000854286	0.00680266		0.00112776	0.00251798	0.00680266		0.289062	0.0504099	0.186766			0.750378	0.076529		0.00554996		0.000632988
0.00563623	0.00168876	0.0130913		0.000421338	0.00201587	0.0130913		0.0585802	0.0472292	0.520966			0.799953	0.0104429		0.026884		0.00251445
0.0162434	0.321993	0.0062163			0.0697762	0.0062163		0.498459	0.674287	0.285548			0.135406	0.000532145		0.00159034		0.000620974
0.0433251	0.00241879	0.00315538			0.00409269	0.00315538		0.890961	0.500646	0.422456			0.463226	0.0101322		0.0214517		0.000715233
0.0122763	0.00154448	0.449875			0.0428812	0.449875		0.0211909	0.256151	0.333239			0.889994	0.00464805		0.0155476		0.0023375
0.00920041	0.494769	0.00912279			0.00436377	0.00912279		0.023218	0.444035	0.469396			0.997247	0.00404278		0.0323143		0.000508754
0.00713962	0.00120751	0.380098			0.00519696	0.380098		0.264848	0.805274	0.329762			0.25067	0.00658584		0.00188706		0.00114382
0.0109805	0.0924411	0.00492489			0.00384416	0.00492489		0.00295471	0.758631	0.143184			0.827495	0.0447515		0.00736318		0.000179282
0.00728407	0.00283384	0.625596			0.00182067	0.625596		0.759941	0.439849	0.205037			0.159152	0.00445738		0.00861394		0.000158221
0.00593365	0.00580259	0.0949056			0.00182614	0.0949056		0.236126	0.971328	0.624888			0.867721	0.0353847		0.00733508		0.00240431
0.0123285	0.00751397	0.00182936			0.00809658	0.00182936		0.20417	0.637339	0.261085			0.0703478	0.169493		0.00840041		0.000597773
0.00904717	0.00104358	0.0111291			0.00518711	0.0111291		0.0164348	0.287458	0.102509			0.414648	0.00588442		0.00349371		0.00253908
0.00829477	0.00253855	0.00912428			0.00338424	0.00912428		0.0455563	0.00617714	0.13589			0.191402	0.0393454		0.0147589		0.000152026
0.00793131	0.0143662	0.014949			0.00158708	0.014949		0.713893	0.0457417	0.290189			0.0121435	0.0441683		0.00643953		0.00224483
0.00458841	0.00716481	0.0526553			0.0139712	0.0526553		0.343339	0.0878115	0.182187			0.738398	0.00926328		0.000228918		0.000989092
0.0180961	0.0083858	0.750003			0.00664788	0.750003		0.483218	0.658135	0.167625			0.00886508	0.0107954		0.000187751		0.00344894
0.00417998	0.00194791	0.00604327			0.00573978	0.00604327		0.0692389	0.746727	0.743668			0.00445738	0.0494646		0.00337054		0.000805312
0.0356814	0.0071195	0.00560721			0.00860369	0.00560721		0.417026	0.154844	0.416606			0.661695	0.0188114		0.0382391		0.00073288
0.0476451	0.00161384	0.68968			0.000949184	0.68968		0.175447	0.0320692	0.401004			0.120893	0.00406493		0.00295759		0.00378804
0.0169957	0.699491	0.877228			0.00163783	0.877228		0.960095	0.802804	0.332055			0.217826	0.00334477		0.00903181		0.000963666
0.000291145	0.0177834	0.00431052			0.000355116	0.00431052		0.0155023	0.860117	0.875445			0.0137346	0.0258423		0.00242384		0.000316602
0.00502974	0.0221632	0.00407192			0.000577856	0.00407192		0.62195	0.50205	0.245748			0.364756	0.00684744		0.00238141		0.000704253
0.00439299	0.0686165	0.272628			0.00208494	0.272628		0.0917613	0.691404	0.39012			0.0337165	0.0484269		0.00319764		0.000141324
0.00867013	0.00138007	0.772192			0.0693148	0.772192		0.660123	0.838431	0.658135			0.0306077	0.00576445		0.00449073		0.00410319
0.00409915	0.366566	0.734186			0.0458456	0.734186		0.588016	0.586443	0.300213			0.177147	0.00477216		0.00539154		0.000405353
0.00511998	0.0468024	0.891761			0.00320074	0.891761		0.0405745	0.108325	0.934119			0.474117	0.0113697		0.00185745		0.00166258
0.0144592	0.00201532	0.00873455			0.00886015	0.00873455		0.342498	0.0134332	0.50205			0.00170017	0.0102877		0.00645201		0.00150925
0.000139446	0.00960631	0.394057			0.00302472	0.394057		0.563855	0.491199	0.153748			0.0232802	0.00507251		0.00645545		0.000769522
0.0117032	0.133485	0.290221			0.0045348	0.290221		0.168934	0.552289	0.470889			0.022793	0.00540567		0.0211151		0.00015274
0.00129062	0.00939507	0.388683			0.00622875	0.388683		0.534891	0.43597	0.586443			0.368609	0.0208809		0.00552933		0.00073188
0.00284423	0.00639992	0.0653442			0.028618	0.0653442		0.411691	0.569174	0.590664			0.0271974	0.00833124		9.14e-05		0.00205032
0.00282112	0.00578193	0.801464			0.0106973	0.801464		0.0730017	0.0775984	0.0708355			0.843283	0.0398329		0.0118258		0.000884364
0.041911	0.00246959	0.637985			0.0103054	0.637985		0.777897	0.300119	0.0852435			0.0541113	0.00461161		0.00772667		0.000914868
0.00012632	0.00251798	0.00474128				0.00474128		0.0219942		0.853325			0.371172	0.00147615		0.00257393		0.00166693
0.0270234	0.00201587	0.00215798						0.0941386					0.408222			0.0253356
0.0111838	0.0697762	0.00551688						0.0110784					0.121029
0.00456443	0.00409269	0.000589853											0.0353264
0.00318126	0.0428812	0.000807337											0.120787
0.00360823	0.00436377	0.00139761
0.00334212	0.00519696	0.00195656
0.00782812	0.00384416	0.00240293
0.0120327	0.00182067	0.00324341
0.0014015	0.00182614	0.00244522
0.00447367	0.00809658	0.00290676
0.0140356	0.00518711	0.00104674
0.0341023	0.00338424	0.00386216
0.00649278	0.00158708	0.000554122
0.0131483	0.0139712	0.000478447
0.00461478	0.00664788	0.000245644
0.00722916	0.00573978	0.00479856
0.00570873	0.00860369	0.000854698
0.00547594	0.000949184	0.00432681
0.00494404	0.00163783	0.000922242
0.00355502	0.000355116	0.00199009
0.00146456	0.000577856	0.00211985
0.00474207	0.00208494	0.0011866
0.0263095	0.0693148	0.00131043
0.00518458	0.0458456	0.00199422
0.00554996	0.00320074	0.000578769
0.026884	0.00886015	0.00151948
0.00159034	0.00302472	0.00452081
0.0214517	0.0045348	0.00294598
0.0155476	0.00622875	0.00156449
0.0323143	0.028618	0.000488766
0.00188706	0.0106973	0.000198901
0.00736318	0.0103054	0.000927535
0.00861394	0.64896	0.000861711
0.00733508	0.577523	0.000922055
0.00840041	0.20745	0.000771383
0.00349371	0.182256	0.00118901
0.0147589	0.427802	0.00115867
0.00643953	0.117891	0.00463933
0.000228918	0.596504	0.00326647
0.000187751	0.0462772	0.000570537
0.00337054	0.644524	0.000193024
0.0382391	0.418043	0.00287148
0.00295759	0.103252	0.00377174
0.00903181	0.00563634	0.00660289
0.00242384	0.00329636	0.00291373
0.00238141	0.020528	0.00212397
0.00319764	0.319563	0.000905231
0.00449073	0.134197	0.00113685
0.00539154	0.468807	0.00240839
0.00185745	0.609672	0.00115303
0.00645201	0.363815	0.00124347
0.00645545	0.804038	0.000636308
0.0211151	0.0607305	0.00397415
0.00552933	0.764454	0.000963318
9.14e-05	0.766276	0.00110567
0.0118258	0.347143	0.000247098
0.00772667	0.16648	0.00116056
0.00257393	0.737342	0.00161252
0.0253356	0.252713	0.000595863
0.182826	0.904908	0.000910501
0.222456	0.82777	0.000369164
0.659411	0.650015	0.000613432
0.305973	0.00900541	0.00210514
0.551759	0.397176	0.000951608
0.163297	0.133327	0.00193887
0.416564	0.316683	0.000683898
0.374054	0.926751	0.000632988
0.00266572	0.8136	0.00251445
0.00203231	0.917855	0.000620974
0.0586752	0.0920457	0.000715233
0.168493	0.369093	0.0023375
0.114741	0.29106	0.000508754
0.0174965	0.121647	0.00114382
0.107681	0.113252	0.000179282
0.142258	0.539769	0.000158221
0.688789	0.497276	0.00240431
0.0453532	0.902466	0.000597773
0.24126	0.720833	0.00253908
0.21904	0.0890133	0.000152026
0.592456	0.765605	0.00224483
0.371764	0.0510416	0.000989092
0.544871	0.163866	0.00344894
0.969834	0.25837	0.000805312
0.0296997	0.798863	0.00073288
0.116789	0.0553543	0.00378804
0.542826	0.039981	0.000963666
0.232739	0.0485521	0.000316602
0.990048	0.288408	0.000704253
0.964167	0.323317	0.000141324
0.567043	0.0536257	0.00410319
0.959375	0.768699	0.000405353
0.148835	0.93683	0.00166258
0.557219	0.0823423	0.00150925
0.0106119	0.754689	0.000769522
0.010116	0.694472	0.00015274
0.454787	0.337809	0.00073188
0.0694935	0.941933	0.00205032
0.015512	0.440355	0.000884364
0.188985	0.0504099	0.000914868
0.263763	0.0472292	0.00166693
0.0151348	0.674287	0.143422
0.601149	0.500646	0.143592
0.205051	0.256151	0.609672
0.718912	0.444035	0.363815
0.115273	0.805274	0.239838
0.189724	0.758631	0.714626
0.07178	0.439849	0.766276
0.327877	0.971328	0.199909
0.0119495	0.637339	0.16648
0.467771	0.287458	0.500054
0.535965	0.00617714	0.737342
0.25715	0.0457417	0.391301
0.0755306	0.0878115	0.0561181
0.090046	0.658135	0.252713
0.789782	0.746727	0.82777
0.180254	0.154844	0.650015
0.810195	0.0320692	0.0709622
0.192882	0.802804	0.669724
0.444373	0.860117	0.198789
0.111162	0.50205	0.926751
0.676166	0.691404	0.485109
0.0260412	0.838431	0.55499
0.0616206	0.586443	0.117864
0.0568852	0.108325	0.720833
0.687274	0.0134332	0.353501
0.289062	0.491199	0.0890133
0.0585802	0.552289	0.788134
0.498459	0.43597	0.794313
0.890961	0.569174	0.25837
0.0211909	0.0775984	0.733038
0.023218	0.300119	0.194837
0.264848	0.00694378	0.173112
0.00295471	0.284401	0.19015
0.759941	0.333022	0.111271
0.236126	0.799709	0.0570611
0.20417	0.0817393	0.14423
0.0164348	0.0850395	0.137144
0.0455563	0.0406727	0.168536
0.713893	0.940461	0.231305
0.343339	0.0837359	0.214344
0.483218	0.0129837	0.197483
0.0692389	0.764671	0.742177
0.417026	0.560868	0.248424
0.175447	0.611302	0.263495
0.960095	0.311224	0.149115
0.0155023	0.0462677	0.232734
0.62195	0.0350658	0.741111
0.0917613	0.00602882	0.349993
0.660123	0.0133504	0.57288
0.588016	0.0138372	0.13414
0.0405745	0.00363229	0.270155
0.342498	0.438326	0.265924
0.563855	0.606736	0.26164
0.168934	0.769833	0.169799
0.534891	0.231354	0.50888
0.411691	0.655217	0.221694
0.0730017	0.00521786	0.243357
0.777897	0.10957	0.528704
0.0219942	0.00620161	0.455733
0.0941386	0.413397	0.291808
0.0110784	0.164375	0.191766
0.000349651	0.0175449	0.327093
0.00137913	0.0231044	0.196947
0.0182976	0.0153459	0.144885
0.000669449	0.121861	0.143906
0.00742498	0.208943	0.0924673
0.000564002	0.00460298	0.186766
0.00296355	0.00790775	0.520966
0.00603809	0.0260695	0.285548
0.000615931	0.0399536	0.422456
0.00429986	0.295624	0.333239
0.000636714	0.232851	0.469396
0.000657964	0.191742	0.329762
0.000406936	0.0122561	0.143184
0.000559983	0.479025	0.205037
0.00116923	0.454255	0.624888
0.000922005	0.529798	0.261085
0.000773909	0.000299071	0.102509
0.000246164	0.000234692	0.13589
0.000719441	0.745029	0.290189
0.000175892	0.0111998	0.182187
0.000333415	0.610367	0.167625
0.000331279	0.00580545	0.743668
0.00013253	0.117092	0.416606
0.000640659	0.238356	0.401004
0.000143139	0.271581	0.332055
0.00158948	0.183843	0.875445
0.000852764	0.920552	0.245748
0.000324075	0.362648	0.39012
0.000131262	0.193917	0.658135
0.00520651	0.824505	0.300213
0.000426194	0.202035	0.934119
0.000601294	0.00551265	0.50205
0.0272326	0.0912898	0.153748
0.000274872	0.0128015	0.470889
0.000135307	0.000410205	0.586443
0.000193926	0.76123	0.590664
0.000287825	0.750378	0.0708355
0.000605339	0.799953	0.0852435
0.000223696	0.135406	0.853325
0.00111578	0.463226	0.0105951
0.000155159	0.889994	0.0458314
0.000268119	0.997247	0.0879927
0.00792181	0.25067	0.00694378
0.00314211	0.827495	0.00658314
0.0667212	0.159152	0.0209546
0.00538177	0.867721	0.0129837
0.00169975	0.0703478	0.0211286
0.000488426	0.414648	0.0167919
0.00279453	0.191402	0.00363229
0.00149223	0.0121435	0.00137655
0.00238075	0.738398	0.0927432
0.00117408	0.00886508	0.00760932
0.000160361	0.00445738	0.00521786
0.000215944	0.661695	0.0013969
0.000215927	0.120893	0.0045677
0.000401325	0.217826	0.00620161
0.000284081	0.0137346	0.0176964
0.0026497	0.364756	0.0175449
0.000425446	0.0337165	0.0160425
0.0033985	0.0306077	0.00843838
0.000563175	0.177147	0.0200727
0.000511712	0.474117	0.0128306
0.00155655	0.00170017	0.236535
0.00121833	0.0232802	0.00375128
0.00023967	0.022793	0.0040318
0.000256201	0.368609	0.00579641
0.00112776	0.0271974	0.00399483
0.000421338	0.843283	0.0299457
	0.0541113	0.00460298
	0.371172	0.00180193
	0.408222	0.00336212
	0.121029	0.0045349
	0.0353264	0.0054161
	0.120787	0.00790775
		0.00369245
		0.00390864
		0.00390593
		0.00678004
		0.00753191
		0.00542165
		0.0487
		0.00682698
		0.00374402
		0.00443054
		0.000299071
		0.000234692
		0.00166733
		0.00580545
		0.137408
		0.00875489
		0.010263
		0.0252844
		0.00717907
		0.00415448
		0.0356284
		0.000410205
		0.00479675
		0.00323414
		0.0370553
		0.00671213
		0.0237627
		0.0682938
		0.0108822
		0.00144999
		0.00994513
		0.076529
		0.0104429
		0.000532145
		0.0101322
		0.00464805
		0.00404278
		0.00658584
		0.0447515
		0.00445738
		0.0353847
		0.169493
		0.00588442
		0.0393454
		0.0441683
		0.00926328
		0.0107954
		0.0494646
		0.0188114
		0.00406493
		0.00334477
		0.0258423
		0.00684744
		0.0484269
		0.00576445
		0.00477216
		0.0113697
		0.0102877
		0.00507251
		0.00540567
		0.0208809
		0.00833124
		0.0398329
		0.00461161
		0.00147615
