# Supplementary material for: Dynamic Meta-data Network Sparse PCA for Cancer Subtype Biomarker Screening
Source: Front Genet. 2022 May 9;13:869906. doi: 10.3389/fgene.2022.869906 (PMC9197542; doi:10.3389/fgene.2022.869906)
Supplement: Supplementary file 12 [file Table8.XLSX]

## Sheet: Sheet1
Table S8. Classification of BCII data set
	SVM						random forest						KNN
DM-ESPCA		precision	recall	f1-score	support			precision	recall	f1-score	support			precision	recall	f1-score	support
	class 0	0.86	0.8	0.83	15		class 0	1	0.73	0.85	15		class 0	0.93	0.87	0.9	15
	class 1	1	0.88	0.93	8		class 1	1	1	1	8		class 1	0.8	1	0.89	8
	class 2	0.83	0.77	0.71	7		class 2	0.78	1	0.88	7		class 2	1	0.57	0.73	7
	class 3	0.84	1	0.91	16		class 3	0.89	1	0.94	16		class 3	0.89	1	0.94	16
	accuracy	0.87					accuracy	0.91					accuracy	0.89
	macro avg	0.88	0.85	0.86	46		macro avg	0.92	0.93	0.92	46		macro avg	0.9	0.86	0.86	46
	weighted avg	0.87	0.87	0.87	46		weighted avg	0.93	0.91	0.91	46		weighted avg	0.9	0.89	0.88	46
	SVM						random forest						KNN
ESPCA		precision	recall	f1-score	support			precision	recall	f1-score	support			precision	recall	f1-score	support
	class 0	0.54	0.88	0.76	8		class 0	0.78	0.88	0.82	8		class 0	0.7	0.88	0.78	8
	class 1	0.6	1	0.75	6		class 1	0.6	1	0.75	6		class 1	0.5	0.83	0.62	6
	class 2	0	0	0	10		class 2	1	0.4	0.57	10		class 2	1	0.4	0.57	10
	class 3	0.96	1	0.98	22		class 3	0.96	1	0.98	22		class 3	0.95	0.95	0.95	22
	accuracy	0.76					accuracy	0.85					accuracy	0.8
	macro avg	0.52	0.72	0.6	46		macro avg	0.83	0.82	0.78	46		macro avg	0.79	0.77	73	46
	weighted avg	0.63	0.76	0.68	46		weighted avg	0.89	0.85	0.83	46		weighted avg	0.86	0.8	0.8	46
	SVM						random forest						KNN
SPCA		precision	recall	f1-score	support			precision	recall	f1-score	support			precision	recall	f1-score	support
	class 0	0.73	0.79	0.76	14		class 0	0.78	1	0.88	14		class 0	0.76	0.93	0.84	14
	class 1	0.75	1	0.86	6		class 1	0.86	1	0.92	6		class 1	0.67	1	0.8	6
	class 2	0.56	0.56	0.56	9		class 2	0.86	0.67	0.75	9		class 2	0.67	0.44	0.53	9
	class 3	1	0.82	0.9	17		class 3	1	0.82	0.9	17		class 3	1	0.82	0.9	17
	accuracy	0.78					accuracy	0.87					accuracy	0.8
	macro avg	0.76	0.79	0.77	46		macro avg	0.87	0.87	0.86	46		macro avg	0.77	0.8	0.77	46
	weighted avg	0.8	0.78	0.79	46		weighted avg	0.89	0.87	0.87	46		weighted avg	0.82	0.8	0.8	46
